# Supplementary material for: Dimethyl (1,1′-binaphthyl-2,2′-di­oxy)diacetate
Source: Acta Crystallogr Sect E Struct Rep Online. 2009 Mar 28;65(Pt 4):o911. doi: 10.1107/S1600536809010824 (PMC2968943; doi:10.1107/S1600536809010824)
Supplement: Supplementary file 2 [file e-65-0o911-Isup2.hkl]

# 
# h,k,l, Fc-squared, Fo-squared, sigma(Fo-squared) and status flag 
# 
data_I
_shelx_title '  Pccn' 
_shelx_refln_list_code          4 
_shelx_F_calc_maximum      274.70 
_exptl_crystal_F_000      1808.00 
_reflns_d_resolution_high  0.8409 
 
loop_ 
 _symmetry_equiv_pos_as_xyz 
 'x, y, z' 
 '-x+1/2, -y+1/2, z' 
 '-x, y+1/2, -z+1/2' 
 'x+1/2, -y, -z+1/2' 
 '-x, -y, -z' 
 'x-1/2, y-1/2, -z' 
 'x, -y-1/2, z-1/2' 
 '-x-1/2, y, z-1/2' 
 
_cell_length_a    17.1288 
_cell_length_b    29.4394 
_cell_length_c     8.3518 
_cell_angle_alpha  90.000 
_cell_angle_beta   90.000 
_cell_angle_gamma  90.000 
 
_shelx_F_squared_multiplier     1.000 
 
loop_ 
 _refln_index_h 
 _refln_index_k 
 _refln_index_l 
 _refln_F_squared_calc 
 _refln_F_squared_meas 
 _refln_F_squared_sigma 
 _refln_observed_status 
   2   0   0    37755.62    42250.55    768.27 o 
   4   0   0     4146.15     3337.60     70.84 o 
   6   0   0      969.61      791.68     31.50 o 
   8   0   0     2759.37     2901.64     72.37 o 
  10   0   0      513.94      701.34     42.13 o 
  12   0   0     8500.54     7218.01    288.23 o 
  14   0   0     1212.05     1320.52    109.39 o 
  16   0   0     7559.78     6832.13    298.28 o 
  18   0   0      147.22       63.33     60.92 o 
  20   0   0       58.83      132.00     71.91 o 
   1   1   0      189.70      184.73      7.73 o 
   3   1   0     6820.62     6076.17    102.22 o 
   5   1   0     4740.89     4612.53     74.28 o 
   7   1   0     1258.04     1139.78     29.91 o 
   9   1   0       24.81       -9.78     13.19 o 
  11   1   0      478.68      573.80     30.48 o 
  13   1   0        2.19        2.15     28.01 o 
  15   1   0        5.73      -19.48     31.69 o 
  17   1   0       29.08       -9.51     35.86 o 
  19   1   0        8.07       31.22     43.12 o 
   0   2   0    19424.06    15555.77   1862.15 o 
   2   2   0      593.88      549.55     18.85 o 
   4   2   0     1081.99     1025.72     29.15 o 
   6   2   0       67.10       56.86     10.73 o 
   8   2   0     7127.89     7395.09    118.11 o 
  10   2   0      684.77      666.38     31.51 o 
  12   2   0     2014.56     1961.41     56.57 o 
  14   2   0      598.18      669.64     57.99 o 
  16   2   0     2879.10     2718.22    116.94 o 
  18   2   0      598.46      613.15     66.42 o 
  20   2   0        9.26       56.97     48.82 o 
   1   3   0       73.31      143.78      6.70 o 
   3   3   0    39303.46    39091.04    711.49 o 
   5   3   0     5281.83     4943.60     90.35 o 
   7   3   0      892.59      775.98     24.40 o 
   9   3   0     1417.24     1575.88     70.95 o 
  11   3   0      525.83      509.17     29.54 o 
  13   3   0     4428.66     4592.74    101.50 o 
  15   3   0      141.65      132.30     45.88 o 
  17   3   0      155.77      136.04     46.45 o 
  19   3   0       19.57       -4.24     68.96 o 
   0   4   0    66330.49    77923.91   5568.56 o 
   2   4   0     2373.29     2037.60     46.98 o 
   4   4   0      485.46      886.66     32.36 o 
   6   4   0     5477.32     4926.09     92.89 o 
   8   4   0        1.95       -3.64     22.35 o 
  10   4   0     2192.76     1920.51     53.34 o 
  12   4   0      266.21      360.94     28.09 o 
  14   4   0     1024.81     1319.77     62.35 o 
  16   4   0     1721.41     1694.13     94.20 o 
  18   4   0       22.89       60.96     43.12 o 
  20   4   0        7.63       19.35     42.68 o 
   1   5   0     2428.94     2265.00     50.47 o 
   3   5   0    58584.89    63673.83    997.41 o 
   5   5   0     2224.76     1702.75     49.03 o 
   7   5   0     2394.55     2513.84     71.97 o 
   9   5   0      456.69      506.92     28.23 o 
  11   5   0      131.92      230.46     24.35 o 
  13   5   0     3644.98     3348.92     82.96 o 
  15   5   0     6097.20     6231.33    157.45 o 
  17   5   0      138.03      144.86     45.65 o 
  19   5   0        6.07       59.89     44.24 o 
   0   6   0     2837.50     2587.48     70.18 o 
   2   6   0    25983.47    23162.64    370.12 o 
   4   6   0      813.92      622.52     27.69 o 
   6   6   0      645.78      629.84     31.65 o 
   8   6   0     7549.37     8677.74    156.60 o 
  10   6   0      138.31      164.98     21.12 o 
  12   6   0       66.69      111.39     22.27 o 
  14   6   0      177.71      292.81     30.59 o 
  16   6   0     8082.62     7804.21    190.04 o 
  18   6   0        0.00      -11.19     40.67 o 
  20   6   0      183.41      253.66     58.12 o 
   1   7   0      283.10      212.92     13.64 o 
   3   7   0     1678.72     1629.78     46.15 o 
   5   7   0    20173.06    19984.29    325.12 o 
   7   7   0     7282.54     8123.70    169.66 o 
   9   7   0     6307.71     6440.91    124.43 o 
  11   7   0       57.25       12.79     17.52 o 
  13   7   0      567.26      561.08     36.61 o 
  15   7   0      244.16      334.98     61.55 o 
  17   7   0     1474.34     1721.27     79.63 o 
  19   7   0      463.63      452.70     66.40 o 
   0   8   0    75462.55    84258.89   4028.39 o 
   2   8   0     7605.19     7764.87    132.34 o 
   4   8   0       87.44       36.95     17.03 o 
   6   8   0    17673.80    17256.95    285.60 o 
   8   8   0      949.37     1111.46     46.11 o 
  10   8   0      885.90      817.10     36.68 o 
  12   8   0     1763.40     1878.87     58.56 o 
  14   8   0      375.73      375.98     55.61 o 
  16   8   0       29.36      122.26     61.59 o 
  18   8   0      392.78      497.24     50.39 o 
   1   9   0     1729.72     1438.93     61.09 o 
   3   9   0    11312.48    12047.43    201.05 o 
   5   9   0     1884.62     2344.76     57.93 o 
   7   9   0     3311.99     3779.98    146.27 o 
   9   9   0     5495.00     5240.08    124.21 o 
  11   9   0       29.40       28.80     21.19 o 
  13   9   0      130.32      130.08     25.58 o 
  15   9   0     4775.89     4437.17    131.35 o 
  17   9   0       36.07       64.76     36.27 o 
  19   9   0        6.74       34.75     44.00 o 
   0  10   0     1210.18     1211.55     48.22 o 
   2  10   0      321.81      429.99     56.66 o 
   4  10   0     1878.89     1909.07     55.95 o 
   6  10   0    16953.66    16319.82    272.95 o 
   8  10   0       16.30        5.53     18.44 o 
  10  10   0      121.97      173.25     27.35 o 
  12  10   0      193.18      365.68     37.51 o 
  14  10   0      474.76      447.13     36.26 o 
  16  10   0       22.25       18.35     48.22 o 
  18  10   0      510.10      493.69     54.36 o 
   1  11   0      659.36      658.42     25.91 o 
   3  11   0    17485.69    15449.06    256.10 o 
   5  11   0     3186.54     2863.18     71.19 o 
   7  11   0    13798.09    15064.40    256.06 o 
   9  11   0     1229.56     1205.04     52.25 o 
  11  11   0      125.91       75.59     21.33 o 
  13  11   0     3802.87     3654.41     91.90 o 
  15  11   0       29.27       49.32     25.72 o 
  17  11   0      241.55      252.30     40.60 o 
  19  11   0      163.91      116.15     38.44 o 
   0  12   0      121.43      266.32     30.02 o 
   2  12   0       92.76      191.81     29.15 o 
   4  12   0     2079.21     1781.13     56.21 o 
   6  12   0     4281.86     4158.91     86.45 o 
   8  12   0      208.52      259.67     34.73 o 
  10  12   0       76.91       26.16     21.87 o 
  12  12   0      312.22      532.71     45.83 o 
  14  12   0     1148.34     1241.13     54.91 o 
  16  12   0     2482.99     2221.51     87.24 o 
  18  12   0     1907.09     1770.56     85.41 o 
   1  13   0     1680.14     2025.63     49.14 o 
   3  13   0     1130.87     1043.50     34.36 o 
   5  13   0      409.60      545.58     34.27 o 
   7  13   0     2792.53     2533.01     63.30 o 
   9  13   0     1445.94     1407.05     58.16 o 
  11  13   0      828.73      789.36     52.25 o 
  13  13   0      123.71       74.51     26.09 o 
  15  13   0      319.59      248.51     34.50 o 
  17  13   0       85.49      125.08     38.98 o 
   0  14   0    18143.86    17633.70    418.01 o 
   2  14   0      184.24      317.18     21.77 o 
   4  14   0      151.51      159.79     22.98 o 
   6  14   0     3185.64     3542.00     78.59 o 
   8  14   0      837.06      989.77     41.20 o 
  10  14   0      152.14      240.23     54.95 o 
  12  14   0     1626.14     1801.29     77.55 o 
  14  14   0      220.93      114.13     28.67 o 
  16  14   0      222.77      154.52     66.66 o 
  18  14   0     1295.81     1279.00     74.80 o 
   1  15   0      224.52      255.81     21.43 o 
   3  15   0     1947.95     1769.48     47.19 o 
   5  15   0     1796.68     2113.22     69.63 o 
   7  15   0     1540.75     1228.32     44.94 o 
   9  15   0     2055.00     2100.48     73.03 o 
  11  15   0       44.12      136.58     32.57 o 
  13  15   0       59.54       25.29     25.38 o 
  15  15   0      316.77      380.22     39.11 o 
  17  15   0      905.69      864.52     62.84 o 
   0  16   0    24477.68    24113.70    676.00 o 
   2  16   0      591.37      595.28     69.07 o 
   4  16   0       85.31       89.68     23.18 o 
   6  16   0       12.89       58.13     22.78 o 
   8  16   0     1149.18     1009.65     61.28 o 
  10  16   0     2167.98     2034.78     75.30 o 
  12  16   0      779.43      588.56     48.38 o 
  14  16   0        4.61      -22.08     28.20 o 
  16  16   0      625.41      664.49     56.43 o 
  18  16   0      565.17      565.86    181.40 o 
   1  17   0     5524.20     5409.76    106.18 o 
   3  17   0     3200.98     3190.41     85.37 o 
   5  17   0     1994.48     1697.58     60.92 o 
   7  17   0      419.33      445.23     31.65 o 
   9  17   0       26.91       22.14     21.82 o 
  11  17   0        0.26       -3.40     27.91 o 
  13  17   0      469.37      335.30     49.39 o 
  15  17   0      423.15      441.48     47.95 o 
  17  17   0        9.33       61.26     35.74 o 
   0  18   0      237.95      211.46     33.76 o 
   2  18   0     2532.51     2361.27     66.68 o 
   4  18   0      749.18      745.10     58.68 o 
   6  18   0     6994.20     6952.43    160.76 o 
   8  18   0     1082.71     1333.90     76.52 o 
  10  18   0      177.15      213.87     36.34 o 
  12  18   0      452.01      424.16     45.43 o 
  14  18   0      448.52      555.99     44.47 o 
  16  18   0        1.85       21.90     35.24 o 
   1  19   0       80.88       42.55     17.61 o 
   3  19   0       36.23      114.37     28.65 o 
   5  19   0     1399.15     1638.72     63.43 o 
   7  19   0      784.50      992.20     44.60 o 
   9  19   0        0.91       15.59     23.88 o 
  11  19   0        9.97       25.54     30.46 o 
  13  19   0      202.14       71.45     36.88 o 
  15  19   0      239.04      248.01     42.74 o 
  17  19   0     1277.65     1208.14     95.08 o 
   0  20   0      544.34      555.44     36.98 o 
   2  20   0       60.45       32.82     18.78 o 
   4  20   0      633.08      764.33     45.11 o 
   6  20   0     3498.46     2943.98    112.14 o 
   8  20   0     6301.55     6639.13    136.84 o 
  10  20   0     1293.26     1479.47     62.89 o 
  12  20   0      323.06      419.80     47.85 o 
  14  20   0      113.10       99.47     39.48 o 
  16  20   0      638.62      705.85     79.55 o 
   1  21   0      172.67       60.08     20.37 o 
   3  21   0     1141.08      908.65     48.67 o 
   5  21   0       22.83       18.50     25.55 o 
   7  21   0      708.57      715.10     79.77 o 
   9  21   0      264.59      257.45     41.18 o 
  11  21   0       97.45      112.17     36.85 o 
  13  21   0      362.01      267.68     45.94 o 
  15  21   0      110.88      135.85     55.48 o 
   0  22   0       80.77       85.52     25.52 o 
   2  22   0     1682.60     1685.22     63.02 o 
   4  22   0       28.18       15.07     24.82 o 
   6  22   0      610.61      489.67     46.04 o 
   8  22   0     5990.32     6700.09    140.16 o 
  10  22   0     1024.71      948.42     61.71 o 
  12  22   0     1307.62     1441.09     76.37 o 
  14  22   0     1221.94     1145.25    137.50 o 
   1  23   0      277.66      237.31     27.42 o 
   3  23   0     1135.70     1161.95     59.41 o 
   5  23   0       11.71       -9.78     26.15 o 
   7  23   0     2751.97     2841.14     94.09 o 
   9  23   0     5979.44     5861.68    136.83 o 
  11  23   0      764.94      711.58     58.68 o 
  13  23   0      246.34      151.13     45.47 o 
  15  23   0       22.92      -44.32     70.40 o 
   0  24   0       18.21       67.57     31.05 o 
   2  24   0      189.37      223.81     38.03 o 
   4  24   0       22.75       -0.69     27.49 o 
   6  24   0       10.50       -3.80     28.90 o 
   8  24   0     1113.38      980.36     51.78 o 
  10  24   0     1097.55     1098.58     67.20 o 
  12  24   0        1.88      -51.28     44.72 o 
  14  24   0       82.96       53.50     51.39 o 
   1  25   0      771.96      929.76     54.17 o 
   3  25   0      129.48      236.65     56.58 o 
   5  25   0     1625.01     1643.56     70.95 o 
   7  25   0        2.72      -10.75     34.52 o 
   9  25   0     1783.81     1550.21     77.52 o 
  11  25   0      634.54      672.00     60.17 o 
  13  25   0      197.59       79.30     53.33 o 
   0  26   0        8.22       -3.56     38.86 o 
   2  26   0      261.23      290.30     38.69 o 
   4  26   0      397.49      525.24     47.49 o 
   6  26   0      987.00     1495.50     73.88 o 
   8  26   0     1817.15     1668.93     80.77 o 
  10  26   0      214.50      308.88     48.34 o 
  12  26   0       23.09       98.17     54.13 o 
   1  27   0      479.75      447.22     48.70 o 
   3  27   0      614.25      762.19     52.99 o 
   5  27   0       38.37       36.64     34.02 o 
   7  27   0      222.82      121.74     40.65 o 
   9  27   0       81.06      -26.29     35.79 o 
  11  27   0     1035.59     1139.77     90.07 o 
   0  28   0      418.84      452.22     69.93 o 
   2  28   0        0.57       47.67     29.24 o 
   4  28   0     1298.19     1156.43    114.80 o 
   6  28   0     3201.94     3241.45    107.87 o 
   8  28   0      211.15      130.05     42.92 o 
  10  28   0       74.70       59.54     49.48 o 
  12  28   0      145.88      227.06     75.94 o 
   1  29   0       50.59       -7.27     31.50 o 
   3  29   0      544.00      697.39     65.61 o 
   5  29   0       26.27       38.93     92.03 o 
   7  29   0       64.97       31.92     75.40 o 
   9  29   0       11.52      209.62     58.06 o 
  11  29   0       66.96       75.70     56.43 o 
   0  30   0     4083.29     3750.68    188.20 o 
   2  30   0      139.85      191.67     61.32 o 
   4  30   0      105.54      124.25     47.91 o 
   6  30   0       59.73        7.88     44.17 o 
   8  30   0       42.31       20.09     48.47 o 
  10  30   0        9.81       12.74     51.26 o 
   1  31   0      247.03      268.59     46.16 o 
   3  31   0      165.52      131.11     37.19 o 
   5  31   0       66.17      165.87     49.81 o 
   7  31   0       31.95       13.88     46.54 o 
   9  31   0       10.41      -67.41     89.75 o 
   0  32   0     1435.03     1478.49    121.68 o 
   2  32   0      105.50       90.78     42.00 o 
   4  32   0      340.12      332.45    124.40 o 
   6  32   0      258.11      182.87     57.10 o 
   8  32   0       59.96       69.16     55.00 o 
   1  33   0       33.47       57.18     39.38 o 
   3  33   0      225.95      200.25     56.49 o 
   5  33   0      343.22      274.27     61.13 o 
   0  34   0       41.03      -70.06     50.19 o 
   2  34   0        9.55       94.38     64.82 o 
   4  34   0        2.77       27.26     71.40 o 
   1   1   1     8689.22     8558.78    140.17 o 
   2   1   1     4328.48     4609.39     58.95 o 
   3   1   1     5512.96     5091.57     66.04 o 
   4   1   1    18232.43    17716.70    215.60 o 
   5   1   1    23811.70    25271.20    305.87 o 
   6   1   1     3396.02     3202.09     45.44 o 
   7   1   1     6356.06     6349.49     81.36 o 
   8   1   1     2214.57     1972.32     34.83 o 
   9   1   1      419.07      536.88     21.61 o 
  10   1   1     1747.38     1681.13     33.56 o 
  11   1   1        0.67       -0.35     11.45 o 
  12   1   1      838.04      881.63     28.88 o 
  13   1   1       25.26       73.50     18.94 o 
  14   1   1        0.00       35.11     15.95 o 
  15   1   1      399.47      478.42     38.30 o 
  16   1   1      878.95      879.66     50.44 o 
  17   1   1      185.26      242.92     40.63 o 
  18   1   1      622.66      627.75     47.30 o 
  19   1   1       45.49       14.47     30.65 o 
  20   1   1      820.25      823.05     77.74 o 
   1   2   1       12.89       28.45      9.70 o 
   2   2   1       70.01       98.83      7.92 o 
   3   2   1    42579.91    43857.52    459.06 o 
   4   2   1     1216.99     1141.37     21.04 o 
   5   2   1     2625.42     2381.07     35.25 o 
   6   2   1     1396.39     1378.63     25.95 o 
   7   2   1     3390.04     3398.67     47.95 o 
   8   2   1     2307.39     2217.39     37.48 o 
   9   2   1      821.39      846.03     23.11 o 
  10   2   1      362.06      469.79     20.10 o 
  11   2   1        0.57        0.43     11.32 o 
  12   2   1        0.51       29.53     13.52 o 
  13   2   1       22.62       89.59     15.89 o 
  14   2   1     4464.46     4943.52     90.33 o 
  15   2   1       19.35       42.23     19.33 o 
  16   2   1      106.56      112.98     38.36 o 
  17   2   1      856.74      882.21     52.23 o 
  18   2   1      358.17      284.52     37.66 o 
  19   2   1       51.80       37.62     30.97 o 
  20   2   1        7.72       33.24     31.96 o 
   1   3   1    18479.65    17960.91    287.08 o 
   2   3   1    26224.38    25542.86    328.95 o 
   3   3   1     3621.72     3377.90     44.11 o 
   4   3   1        9.07       66.91      8.88 o 
   5   3   1     9544.60     8964.44    115.02 o 
   6   3   1       78.97      152.48     11.90 o 
   7   3   1     6590.46     6066.14     83.92 o 
   8   3   1       36.72       51.90     10.87 o 
   9   3   1     1724.86     1603.48     32.15 o 
  10   3   1      574.61      792.97     27.45 o 
  11   3   1      183.81      205.86     21.60 o 
  12   3   1      591.01      666.82     25.64 o 
  13   3   1       49.56       34.89     14.35 o 
  14   3   1      806.80      766.35     35.42 o 
  15   3   1      871.59      945.90     48.20 o 
  16   3   1     1622.58     1587.99     56.65 o 
  17   3   1       98.10      107.35     30.53 o 
  18   3   1      137.15      162.91     33.47 o 
  19   3   1       29.53      -22.51     29.30 o 
  20   3   1       34.63       63.83     34.10 o 
   1   4   1     1379.14     1091.37     27.41 o 
   2   4   1      314.35      295.60     13.60 o 
   3   4   1     1001.41      790.32     17.18 o 
   4   4   1     6358.69     6034.13     74.62 o 
   5   4   1        2.21       11.73      8.83 o 
   6   4   1     1117.72     1599.01     30.53 o 
   7   4   1      742.84      742.57     21.68 o 
   8   4   1     4515.85     4773.32     66.10 o 
   9   4   1      164.88      126.13     12.63 o 
  10   4   1     1350.20     1163.33     27.91 o 
  11   4   1      109.16      132.86     13.97 o 
  12   4   1       55.84       51.97     14.33 o 
  13   4   1     3872.85     3646.18     71.93 o 
  14   4   1      417.42      515.58     32.32 o 
  15   4   1      407.56      521.96     31.11 o 
  16   4   1     1673.98     1690.79     62.15 o 
  17   4   1      208.76      233.59     30.26 o 
  18   4   1       17.28       -5.45     27.93 o 
  19   4   1       46.81       58.70     31.74 o 
  20   4   1       56.73      108.49     35.68 o 
   1   5   1    14327.20    15064.13    243.27 o 
   2   5   1    29351.43    29449.59    417.47 o 
   3   5   1     7708.43     7785.81     99.71 o 
   4   5   1      124.27      104.85      9.00 o 
   5   5   1      468.59      545.39     16.42 o 
   6   5   1     1781.71     2037.68     35.73 o 
   7   5   1     5691.47     5950.79     82.97 o 
   8   5   1      349.54      509.63     19.14 o 
   9   5   1      604.05      638.12     23.42 o 
  10   5   1      110.83       80.10     14.09 o 
  11   5   1      285.94      295.43     16.97 o 
  12   5   1      959.23      929.96     27.60 o 
  13   5   1      299.57      194.53     24.49 o 
  14   5   1      478.23      582.68     31.14 o 
  15   5   1     2041.34     1911.79     53.19 o 
  16   5   1     1490.51     1635.74     51.40 o 
  17   5   1      130.81      105.85     27.05 o 
  18   5   1        5.33       21.92     27.93 o 
  19   5   1      234.39      214.96     37.85 o 
  20   5   1      292.31      444.55     46.84 o 
   1   6   1    45253.89    46669.64    660.20 o 
   2   6   1        0.09        3.67      8.61 o 
   3   6   1     2978.68     3211.80     46.04 o 
   4   6   1     2439.64     2608.02     41.04 o 
   5   6   1     1381.08     1090.59     27.70 o 
   6   6   1      709.68      852.95     24.36 o 
   7   6   1      103.90      194.47     16.70 o 
   8   6   1      140.75      218.58     17.40 o 
   9   6   1      578.04      647.51     30.37 o 
  10   6   1      823.71      611.56     24.46 o 
  11   6   1       17.61       27.18     13.53 o 
  12   6   1       16.91       25.22     15.13 o 
  13   6   1       49.09       60.98     17.10 o 
  14   6   1      477.36      605.97     29.53 o 
  15   6   1     2463.40     2661.99     63.70 o 
  16   6   1     2077.16     2192.51     75.13 o 
  17   6   1     1239.48     1109.14     50.67 o 
  18   6   1       28.66        6.90     24.90 o 
  19   6   1       15.93       22.81     29.97 o 
   1   7   1    13593.13    13135.09    192.31 o 
   2   7   1    10862.65    10351.37    173.28 o 
   3   7   1     3587.66     3698.84     52.56 o 
   4   7   1      412.54      395.25     15.50 o 
   5   7   1     1956.16     1862.96     38.20 o 
   6   7   1      626.23      799.28     23.68 o 
   7   7   1       33.91       37.33     12.63 o 
   8   7   1      110.32      151.88     25.91 o 
   9   7   1      152.50       70.53     21.78 o 
  10   7   1        0.53       -4.66     13.54 o 
  11   7   1      947.47      817.74     33.71 o 
  12   7   1       12.58       18.90     14.95 o 
  13   7   1       78.95      108.85     18.65 o 
  14   7   1       23.19       26.51     17.14 o 
  15   7   1      136.37      194.92     24.62 o 
  16   7   1      112.31      136.37     24.31 o 
  17   7   1       33.44       13.31     21.80 o 
  18   7   1      185.80      173.95     30.83 o 
  19   7   1        1.20        9.61     26.11 o 
   1   8   1    12061.82    11255.12    209.38 o 
   2   8   1     9118.54     8716.83    148.83 o 
   3   8   1     3386.96     3119.35     51.05 o 
   4   8   1      122.27      204.79     16.07 o 
   5   8   1     5008.97     4414.41     70.71 o 
   6   8   1     5507.04     5905.73     90.85 o 
   7   8   1      207.43      246.84     16.36 o 
   8   8   1     1886.97     1779.36     40.65 o 
   9   8   1      572.03      690.78     27.10 o 
  10   8   1     1193.14     1273.94     37.11 o 
  11   8   1      236.79      233.86     19.51 o 
  12   8   1      178.18      190.49     19.54 o 
  13   8   1      527.99      591.57     28.54 o 
  14   8   1       41.71       80.23     18.93 o 
  15   8   1       29.88       19.35     20.48 o 
  16   8   1       71.87       20.85     20.84 o 
  17   8   1       31.85       59.76     22.59 o 
  18   8   1      117.02      143.43     31.07 o 
  19   8   1        0.06       10.87     26.38 o 
   1   9   1    21022.02    21460.19    283.42 o 
   2   9   1      213.24       77.54     28.39 o 
   3   9   1     6768.04     7142.41    102.64 o 
   4   9   1     5212.33     4834.91     67.67 o 
   5   9   1      396.47      451.65     20.88 o 
   6   9   1      107.19      101.56     15.25 o 
   7   9   1     3859.54     3977.84     68.41 o 
   8   9   1     1737.47     1557.47     40.78 o 
   9   9   1     1095.83      916.14     31.04 o 
  10   9   1     1018.05     1136.71     35.61 o 
  11   9   1      676.28      873.58     37.25 o 
  12   9   1       19.91       47.20     15.67 o 
  13   9   1      261.77      418.47     25.68 o 
  14   9   1      373.58      354.01     25.63 o 
  15   9   1        4.85        6.97     17.74 o 
  16   9   1      210.35      241.40     25.68 o 
  17   9   1      113.79      140.25     25.87 o 
  18   9   1       18.47        1.05     22.88 o 
  19   9   1        2.04       -3.69     26.43 o 
   1  10   1     7960.54     7782.16    110.04 o 
   2  10   1    11049.36    11204.03    189.91 o 
   3  10   1     1511.91     1465.98     32.06 o 
   4  10   1      462.67      365.83     15.69 o 
   5  10   1      449.89      553.62     21.84 o 
   6  10   1      207.48      203.33     17.22 o 
   7  10   1        4.35        3.77     13.23 o 
   8  10   1      815.86      980.61     31.87 o 
   9  10   1     1579.13     1525.15     39.72 o 
  10  10   1        0.07        0.82     14.01 o 
  11  10   1       59.63       44.70     16.86 o 
  12  10   1       11.51       -3.28     15.19 o 
  13  10   1       17.57       -5.80     16.10 o 
  14  10   1       61.76      106.15     20.92 o 
  15  10   1        3.62       -4.61     17.34 o 
  16  10   1      772.33      880.87     37.82 o 
  17  10   1       84.63       59.27     21.54 o 
  18  10   1       37.72       61.41     24.61 o 
  19  10   1        0.61       43.73     27.83 o 
   1  11   1    13628.41    13726.26    186.75 o 
   2  11   1      939.18      849.80     31.23 o 
   3  11   1      878.88      965.47     26.63 o 
   4  11   1       76.34       54.38     12.32 o 
   5  11   1       34.94       26.82     10.65 o 
   6  11   1       53.92      129.99     16.08 o 
   7  11   1      598.56      586.44     26.67 o 
   8  11   1      558.78      692.36     27.81 o 
   9  11   1     2147.63     2048.08     51.71 o 
  10  11   1      167.21      120.82     17.57 o 
  11  11   1     1152.67     1166.55     56.65 o 
  12  11   1      158.22      236.86     23.37 o 
  13  11   1      341.04      362.15     24.99 o 
  14  11   1      203.72      159.20     21.72 o 
  15  11   1       64.23       31.19     19.27 o 
  16  11   1      413.51      395.32     29.38 o 
  17  11   1        9.98       55.43     24.05 o 
  18  11   1      289.93      157.29     32.88 o 
  19  11   1      278.99      255.57     40.55 o 
   1  12   1       31.38       58.26     11.60 o 
   2  12   1      156.31       98.67     16.19 o 
   3  12   1      399.71      360.89     30.35 o 
   4  12   1     1083.69     1115.44     32.32 o 
   5  12   1      337.95      394.77     19.61 o 
   6  12   1       22.55       41.30     12.89 o 
   7  12   1      627.55      524.37     24.90 o 
   8  12   1       35.24       51.80     15.65 o 
   9  12   1       23.65       34.97     23.61 o 
  10  12   1      344.04      285.02     22.57 o 
  11  12   1       27.22        3.32     16.45 o 
  12  12   1      140.13      156.25     21.56 o 
  13  12   1        4.41      -16.76     16.42 o 
  14  12   1      358.89      346.94     26.56 o 
  15  12   1      587.68      632.84     33.29 o 
  16  12   1       53.43       50.42     21.05 o 
  17  12   1      229.15      267.32     36.31 o 
  18  12   1       28.76       18.81     24.15 o 
  19  12   1        0.07      -28.97     26.54 o 
   1  13   1     1304.31     1530.57     37.56 o 
   2  13   1     1044.46     1004.23     30.85 o 
   3  13   1     1211.45     1152.41     30.16 o 
   4  13   1     1163.85     1257.76     31.94 o 
   5  13   1     2901.12     2665.62     45.63 o 
   6  13   1       88.97      117.25     14.93 o 
   7  13   1     1906.49     1816.93     43.59 o 
   8  13   1      509.04      673.54     28.68 o 
   9  13   1      509.86      508.07     27.28 o 
  10  13   1      469.03      565.97     28.38 o 
  11  13   1      570.29      505.80     28.32 o 
  12  13   1      437.35      517.22     30.48 o 
  13  13   1        0.56      -19.75     17.04 o 
  14  13   1      470.96      256.82     25.17 o 
  15  13   1      284.68      238.72     25.46 o 
  16  13   1       20.77       21.61     20.70 o 
  17  13   1      213.28      106.72     27.00 o 
  18  13   1        8.57       20.44     24.70 o 
   1  14   1     1895.02     1960.62     44.62 o 
   2  14   1     1141.47     1282.77     34.60 o 
   3  14   1      509.03      477.99     22.14 o 
   4  14   1      121.66       44.19     12.96 o 
   5  14   1       99.42       69.68     15.90 o 
   6  14   1      269.74      346.30     19.33 o 
   7  14   1      816.01      929.38     28.79 o 
   8  14   1      411.67      445.92     25.26 o 
   9  14   1     2268.23     2081.95     56.56 o 
  10  14   1      821.65      830.49     38.12 o 
  11  14   1      875.05      820.95     34.79 o 
  12  14   1      199.64      200.13     23.70 o 
  13  14   1       16.70       16.38     19.08 o 
  14  14   1      245.32      241.84     24.75 o 
  15  14   1      362.01      324.71     33.56 o 
  16  14   1        0.12       12.42     20.77 o 
  17  14   1       19.04       18.62     23.93 o 
  18  14   1       41.66       92.70     27.98 o 
   1  15   1       21.71       48.26     16.17 o 
   2  15   1     1529.42     1611.03     37.12 o 
   3  15   1       35.23       20.57     12.32 o 
   4  15   1     1355.06     1325.66     38.09 o 
   5  15   1      250.09      342.72     19.80 o 
   6  15   1      954.56     1044.60     27.75 o 
   7  15   1       10.32       36.82     14.49 o 
   8  15   1       11.26       86.74     18.31 o 
   9  15   1      119.96      196.00     22.17 o 
  10  15   1      401.10      368.21     26.66 o 
  11  15   1       10.89       36.95     18.87 o 
  12  15   1      131.26      149.24     26.12 o 
  13  15   1      190.63      263.07     33.86 o 
  14  15   1       38.55       57.31     21.50 o 
  15  15   1      215.05      219.70     26.22 o 
  16  15   1      179.08      218.92     29.59 o 
  17  15   1      233.89      255.87     36.63 o 
  18  15   1       65.10       -2.20     24.86 o 
   1  16   1       35.06       21.40     10.71 o 
   2  16   1      106.62      162.68     16.40 o 
   3  16   1       27.37        1.61     12.28 o 
   4  16   1     1789.49     2021.44     43.89 o 
   5  16   1     1219.43     1071.61     32.05 o 
   6  16   1        1.82        2.14     12.01 o 
   7  16   1       97.91       81.75     16.21 o 
   8  16   1        2.06      -10.62     16.03 o 
   9  16   1      140.17      139.40     24.20 o 
  10  16   1      319.73      336.91     26.55 o 
  11  16   1      594.19      849.52     41.08 o 
  12  16   1        0.74       -8.85     18.52 o 
  13  16   1       23.76       15.46     20.19 o 
  14  16   1       27.03       19.94     21.34 o 
  15  16   1      463.27      433.97     34.45 o 
  16  16   1      272.90      326.37     32.82 o 
  17  16   1      293.56      379.54     35.81 o 
  18  16   1       22.61        2.38     26.28 o 
   1  17   1     1083.51     1099.11     30.60 o 
   2  17   1      598.27      710.54     26.43 o 
   3  17   1      219.25      304.48     29.76 o 
   4  17   1     1242.59     1233.06     34.31 o 
   5  17   1      887.75     1156.44     34.12 o 
   6  17   1       89.76      131.53     15.35 o 
   7  17   1      258.42      379.00     28.10 o 
   8  17   1      108.57      147.87     18.73 o 
   9  17   1      671.77      816.29     35.35 o 
  10  17   1      322.11      332.88     27.15 o 
  11  17   1        0.23      -28.17     20.76 o 
  12  17   1      241.98      214.80     31.58 o 
  13  17   1       37.13        8.61     21.08 o 
  14  17   1       19.97       53.98     26.09 o 
  15  17   1      195.41      182.27     28.70 o 
  16  17   1       33.88       31.80     25.55 o 
  17  17   1      876.59      721.55     43.99 o 
   1  18   1      550.31      760.44     27.17 o 
   2  18   1        0.65        8.60     13.96 o 
   3  18   1       16.94       10.27     12.16 o 
   4  18   1      258.71      321.92     21.41 o 
   5  18   1      106.79       64.24     15.97 o 
   6  18   1      579.35      735.61     28.92 o 
   7  18   1      813.89      844.10     30.98 o 
   8  18   1        2.47       -7.64     15.76 o 
   9  18   1      499.44      434.94     28.91 o 
  10  18   1      109.13      120.52     23.00 o 
  11  18   1       68.19       50.93     22.90 o 
  12  18   1      238.44      289.64     31.56 o 
  13  18   1      158.38      128.46     39.55 o 
  14  18   1       33.52       15.31     25.33 o 
  15  18   1      182.61      245.08     30.88 o 
  16  18   1      210.98      144.81     29.38 o 
  17  18   1       61.24       65.54     28.06 o 
   1  19   1       57.07       97.19     16.02 o 
   2  19   1      494.98      495.31     24.77 o 
   3  19   1      206.56      168.20     26.11 o 
   4  19   1      115.45      177.55     20.12 o 
   5  19   1     2465.95     2065.13     47.47 o 
   6  19   1     1235.82     1386.41     38.75 o 
   7  19   1     2012.18     1550.87     40.20 o 
   8  19   1      675.29      674.24     29.70 o 
   9  19   1       31.36      122.44     23.16 o 
  10  19   1      599.95      538.57     35.62 o 
  11  19   1      106.78      104.81     24.31 o 
  12  19   1       93.00       96.81     26.75 o 
  13  19   1      291.67      411.34     37.06 o 
  14  19   1      366.83      401.45     38.63 o 
  15  19   1       20.27      -24.24     26.69 o 
  16  19   1      355.72      357.47     36.05 o 
   1  20   1      972.09      919.50     31.01 o 
   2  20   1     1030.20     1021.73     33.96 o 
   3  20   1      995.76     1027.49     38.54 o 
   4  20   1      332.18      432.16     24.90 o 
   5  20   1      291.59      325.88     22.84 o 
   6  20   1      255.23      356.24     23.77 o 
   7  20   1       13.13       36.83     19.09 o 
   8  20   1       64.80       71.76     19.36 o 
   9  20   1      923.91      902.15     52.02 o 
  10  20   1       98.75       63.31     23.26 o 
  11  20   1        0.34       -5.65     20.79 o 
  12  20   1      193.91      196.94     32.30 o 
  13  20   1        5.32       22.10     25.61 o 
  14  20   1      113.43       86.98     30.23 o 
  15  20   1       56.17       62.43     30.74 o 
  16  20   1      153.84      172.63     31.89 o 
   1  21   1     1541.31     1488.23     39.38 o 
   2  21   1      411.02      584.23     27.81 o 
   3  21   1        2.20       -1.27     15.20 o 
   4  21   1     1554.26     1508.71     41.93 o 
   5  21   1      623.24      851.10     33.09 o 
   6  21   1      224.63      235.18     26.84 o 
   7  21   1      353.21      389.98     40.49 o 
   8  21   1      417.42      366.90     30.23 o 
   9  21   1      334.18      474.79     32.32 o 
  10  21   1      208.37      190.73     26.57 o 
  11  21   1       19.08       26.54     23.17 o 
  12  21   1      240.23      267.30     34.25 o 
  13  21   1        2.94      -13.64     25.75 o 
  14  21   1        1.15      -28.42     26.53 o 
  15  21   1       13.31       37.40     30.75 o 
  16  21   1       88.24      146.68     31.47 o 
   1  22   1        4.90       29.42     14.94 o 
   2  22   1       34.94       10.04     14.37 o 
   3  22   1        0.20       -1.47     19.17 o 
   4  22   1       27.37       79.21     18.94 o 
   5  22   1     1452.83     1547.32     43.72 o 
   6  22   1     1692.26     1705.61     59.79 o 
   7  22   1      190.73      211.92     27.88 o 
   8  22   1      175.02      143.30     24.64 o 
   9  22   1        0.11       51.27     22.58 o 
  10  22   1      724.37      664.64     37.64 o 
  11  22   1     1353.42     1342.59     59.30 o 
  12  22   1       45.98       55.86     27.51 o 
  13  22   1        3.17       -0.21     27.53 o 
  14  22   1       55.63      118.07     32.31 o 
  15  22   1      173.59      210.98     38.72 o 
   1  23   1        0.21       11.46     15.68 o 
   2  23   1      249.04      190.47     19.61 o 
   3  23   1      151.26      173.21     26.82 o 
   4  23   1     1277.83     1223.52     47.74 o 
   5  23   1      102.43      253.27     23.67 o 
   6  23   1        1.05       35.60     23.16 o 
   7  23   1       58.95      223.94     29.03 o 
   8  23   1        7.25       39.92     21.81 o 
   9  23   1       76.82       85.81     24.31 o 
  10  23   1      122.98      126.51     26.43 o 
  11  23   1      136.58      164.27     28.94 o 
  12  23   1      498.87      565.39     43.29 o 
  13  23   1       13.81       42.86     29.77 o 
  14  23   1       95.76      118.63     34.95 o 
  15  23   1      165.87      146.65     44.09 o 
   1  24   1      692.04      798.90     37.90 o 
   2  24   1      189.52      102.05     18.93 o 
   3  24   1        0.66      -13.77     17.56 o 
   4  24   1      845.67      763.43     34.23 o 
   5  24   1     1221.16     1068.52     61.11 o 
   6  24   1      828.58      800.24     50.64 o 
   7  24   1      348.56      373.21     34.60 o 
   8  24   1        1.09       21.35     22.08 o 
   9  24   1        6.31       61.38     24.68 o 
  10  24   1      693.52      472.38     35.80 o 
  11  24   1      168.79      231.74     36.35 o 
  12  24   1      218.87      235.16     36.37 o 
  13  24   1      336.26      492.13     55.00 o 
  14  24   1       16.00       71.66     32.63 o 
   1  25   1      368.98      387.04     26.29 o 
   2  25   1      382.19      323.19     23.69 o 
   3  25   1        8.06       34.14     19.76 o 
   4  25   1      121.16      228.95     25.06 o 
   5  25   1       72.15       60.77     24.84 o 
   6  25   1       36.47       94.74     26.84 o 
   7  25   1      922.10      932.54     46.96 o 
   8  25   1      205.70      151.01     27.72 o 
   9  25   1     2208.74     2101.91     60.30 o 
  10  25   1        2.58       46.42     25.57 o 
  11  25   1      848.93      999.79     60.56 o 
  12  25   1       71.07      105.55     33.80 o 
  13  25   1        3.70       14.60     31.52 o 
  14  25   1       19.26       81.14     36.19 o 
   1  26   1        1.23       12.98     18.31 o 
   2  26   1      124.54       84.62     19.52 o 
   3  26   1      754.46      792.87     32.71 o 
   4  26   1      639.64      497.01     37.56 o 
   5  26   1       45.34       48.62     24.89 o 
   6  26   1      354.67      321.02     33.99 o 
   7  26   1      102.45      101.61     31.65 o 
   8  26   1       54.00       43.99     25.75 o 
   9  26   1     2384.76     2430.30     66.18 o 
  10  26   1      235.24      223.95     47.03 o 
  11  26   1      395.06      422.14     45.84 o 
  12  26   1      211.67      195.06     36.34 o 
  13  26   1       55.84        8.01     31.96 o 
   1  27   1       27.89       55.70     20.38 o 
   2  27   1        5.08       -1.78     17.86 o 
   3  27   1       39.04       48.08     19.63 o 
   4  27   1        3.32       15.59     23.15 o 
   5  27   1        0.67       10.05     31.46 o 
   6  27   1       23.02       72.83     28.73 o 
   7  27   1      322.53      289.33     34.75 o 
   8  27   1       37.64       58.55     26.96 o 
   9  27   1       43.35       23.20     25.98 o 
  10  27   1      488.02      528.21     44.31 o 
  11  27   1       47.51       -3.42     30.78 o 
  12  27   1      265.02      206.97     38.46 o 
   1  28   1      977.89     1043.38     68.24 o 
   2  28   1      191.72      257.69     34.99 o 
   3  28   1        0.97       17.67     20.62 o 
   4  28   1      739.95      720.09     67.61 o 
   5  28   1      190.79      193.20     32.00 o 
   6  28   1      648.67      628.72     57.08 o 
   7  28   1      394.90      416.46     39.45 o 
   8  28   1       38.09      -10.20     25.81 o 
   9  28   1       78.81       28.65     31.11 o 
  10  28   1      260.80      178.06     36.38 o 
  11  28   1        1.61      -13.14     31.67 o 
  12  28   1       89.01      113.72     40.39 o 
   1  29   1      661.21      575.24     37.96 o 
   2  29   1        2.03       29.55     21.77 o 
   3  29   1      235.17      238.63     43.61 o 
   4  29   1      121.67      153.58     31.27 o 
   5  29   1       11.78      -36.55     25.12 o 
   6  29   1       37.05       64.11     31.02 o 
   7  29   1       96.43       84.30     31.50 o 
   8  29   1      940.97      872.78     51.30 o 
   9  29   1      193.20      124.93     54.45 o 
  10  29   1       18.24       -7.09     31.37 o 
  11  29   1       44.38       28.74     33.17 o 
   1  30   1      258.20      248.55     26.87 o 
   2  30   1      525.18      497.04     36.87 o 
   3  30   1      356.99      374.02     36.23 o 
   4  30   1       59.47       42.68     27.69 o 
   5  30   1        9.39      -23.11     28.26 o 
   6  30   1       88.99       54.35     31.25 o 
   7  30   1       16.80        4.78     29.78 o 
   8  30   1       75.34       52.89     31.91 o 
   9  30   1       33.76       19.58     34.37 o 
  10  30   1       27.43       39.86     34.24 o 
   1  31   1      761.29      546.84     38.74 o 
   2  31   1        0.14        1.99     28.27 o 
   3  31   1      140.99      128.60     31.63 o 
   4  31   1       21.15       -0.49     29.20 o 
   5  31   1      179.61      135.17     33.99 o 
   6  31   1      277.68      285.34     63.89 o 
   7  31   1        1.50        6.54     34.21 o 
   8  31   1      107.00       78.19     34.22 o 
   9  31   1        0.45      -46.62     31.70 o 
   1  32   1       27.87       53.89     28.81 o 
   2  32   1       79.20       57.20     29.61 o 
   3  32   1       14.76      -22.97     30.83 o 
   4  32   1      117.07       99.44     32.26 o 
   5  32   1        8.60       27.04     31.04 o 
   6  32   1        2.69      -20.67     30.85 o 
   7  32   1       74.22      132.55     37.07 o 
   8  32   1      113.23      143.24     37.71 o 
   1  33   1       56.37       89.40     37.34 o 
   2  33   1      835.24      983.71     55.31 o 
   3  33   1        4.67       50.62     33.88 o 
   4  33   1      169.16      288.07     55.10 o 
   5  33   1      148.21      214.76     38.78 o 
   6  33   1       15.55      -29.59     31.83 o 
   1  34   1        0.00      -56.75     39.79 o 
   2  34   1       17.56       50.82     37.27 o 
   3  34   1     1146.35     1033.29     79.92 o 
   4  34   1      643.61      577.13     51.81 o 
   1   0   2    24377.33    21309.57    483.60 o 
   2   0   2    32788.87    33812.38    824.84 o 
   3   0   2       84.78      195.60     14.72 o 
   4   0   2    16472.86    15907.33    297.64 o 
   5   0   2     6162.76     5723.86    117.21 o 
   6   0   2     3615.26     2994.01     62.44 o 
   7   0   2      950.76      822.70     30.64 o 
   8   0   2     1401.71     1508.90     43.17 o 
   9   0   2      171.69      219.84     21.35 o 
  10   0   2      426.05      351.99     24.96 o 
  11   0   2      717.17      840.13     36.81 o 
  12   0   2        2.35      -23.10     16.48 o 
  13   0   2      847.21      744.79     43.51 o 
  14   0   2     6457.82     5903.18    123.78 o 
  15   0   2     3155.05     3179.13     98.75 o 
  16   0   2      237.29      313.52     50.74 o 
  17   0   2      100.88      176.74     79.26 o 
  18   0   2       51.18      -10.61     51.98 o 
  19   0   2       81.20      100.37     48.10 o 
   0   1   2    11505.18    10533.35    354.23 o 
   1   1   2       96.08       78.15     34.70 o 
   2   1   2      734.43      908.29     22.43 o 
   3   1   2     9341.90     8673.65    109.37 o 
   4   1   2     4024.24     4575.61     67.29 o 
   5   1   2       37.59       26.70      9.56 o 
   6   1   2      103.84       97.68     11.44 o 
   7   1   2      145.76      130.17     12.95 o 
   8   1   2     2252.55     2223.07     41.14 o 
   9   1   2     1415.83     1381.63     29.98 o 
  10   1   2      279.41      451.56     19.17 o 
  11   1   2      696.07      838.06     25.88 o 
  12   1   2        0.09       -0.70     12.69 o 
  13   1   2     1453.67     1481.99     36.09 o 
  14   1   2       75.92      152.15     19.20 o 
  15   1   2     2337.06     2286.93     57.13 o 
  16   1   2      358.66      367.47     32.87 o 
  17   1   2       42.66       53.46     28.55 o 
  18   1   2        0.03      -12.69     27.85 o 
  19   1   2       11.66       13.57     30.38 o 
   0   2   2     3151.39     2840.96     77.23 o 
   1   2   2      643.59      708.32     35.76 o 
   2   2   2      157.21      372.33     35.34 o 
   3   2   2      123.11      166.36     11.80 o 
   4   2   2     9009.49     8401.32    100.79 o 
   5   2   2     3672.89     3420.01     50.47 o 
   6   2   2     8881.63     8047.33    105.94 o 
   7   2   2     2759.93     2992.68     48.16 o 
   8   2   2     1024.41     1036.15     35.12 o 
   9   2   2     1406.17     1601.74     32.50 o 
  10   2   2       18.65       24.22     11.86 o 
  11   2   2     1713.12     1970.12     39.05 o 
  12   2   2       39.92       77.90     14.68 o 
  13   2   2     2086.77     2021.74     50.21 o 
  14   2   2      157.80      233.08     23.83 o 
  15   2   2      203.31      266.42     33.53 o 
  16   2   2      285.03      331.33     32.16 o 
  17   2   2      533.94      549.07     44.41 o 
  18   2   2       23.63       25.43     29.51 o 
  19   2   2      210.63      223.99     38.87 o 
   0   3   2     1939.70     1878.32     87.71 o 
   1   3   2    51956.34    56654.52   1032.37 o 
   2   3   2     4712.75     4524.95     83.48 o 
   3   3   2     7764.61     7814.79    100.33 o 
   4   3   2      900.52      960.27     24.06 o 
   5   3   2       61.33       73.16     13.62 o 
   6   3   2       73.75       72.38     15.08 o 
   7   3   2     3568.04     3807.10     57.68 o 
   8   3   2    24414.13    24108.78    297.56 o 
   9   3   2     1903.49     1932.71     36.21 o 
  10   3   2      454.20      418.37     18.69 o 
  11   3   2     3092.59     3179.42     56.70 o 
  12   3   2      126.85      143.92     17.34 o 
  13   3   2      671.26      747.77     28.69 o 
  14   3   2        0.04       51.72     19.49 o 
  15   3   2     1880.43     1997.73     54.06 o 
  16   3   2       30.94       -2.03     22.29 o 
  17   3   2      252.64      213.00     53.25 o 
  18   3   2        0.19      -18.35     41.88 o 
  19   3   2      158.12       89.48     33.16 o 
   0   4   2      124.73      161.56     25.88 o 
   1   4   2     8744.95     7809.50    134.76 o 
   2   4   2     2093.16     2156.11     54.54 o 
   3   4   2     3607.92     3480.60     55.87 o 
   4   4   2      298.94      225.81     13.05 o 
   5   4   2     1759.09     1787.85     30.16 o 
   6   4   2     8955.04     9472.93    115.29 o 
   7   4   2       27.23       71.12     12.03 o 
   8   4   2        0.62       40.28     13.25 o 
   9   4   2     4776.80     4850.35     79.03 o 
  10   4   2      338.63      369.47     20.26 o 
  11   4   2     2858.85     3117.57     55.93 o 
  12   4   2      119.77      284.16     19.82 o 
  13   4   2      860.06      993.61     36.88 o 
  14   4   2       27.15       52.26     19.15 o 
  15   4   2     1792.18     1682.32     49.79 o 
  16   4   2      343.46      421.54     31.68 o 
  17   4   2      253.93      287.59     32.57 o 
  18   4   2       84.21      164.46     34.00 o 
  19   4   2       53.69       30.93     32.11 o 
   0   5   2     4224.38     3822.52     98.80 o 
   1   5   2    31896.85    32644.98    525.65 o 
   2   5   2      695.74      827.23     28.46 o 
   3   5   2     3694.85     4020.86     62.37 o 
   4   5   2      514.02      480.35     17.79 o 
   5   5   2     1110.73      967.33     21.00 o 
   6   5   2      277.35      242.71     14.19 o 
   7   5   2      480.47      695.44     29.70 o 
   8   5   2     8977.21     8637.73    126.29 o 
   9   5   2      128.06      100.87     16.16 o 
  10   5   2     1770.67     1780.95     42.70 o 
  11   5   2      313.58      563.70     23.67 o 
  12   5   2     1059.11      946.79     30.66 o 
  13   5   2     1323.13     1305.24     41.81 o 
  14   5   2      190.03      182.93     23.38 o 
  15   5   2       60.67       76.46     21.09 o 
  16   5   2      198.56      219.55     27.38 o 
  17   5   2     1283.03     1346.61     54.83 o 
  18   5   2       54.02       39.16     26.26 o 
  19   5   2      105.54      121.26     30.56 o 
   0   6   2     1088.80     1257.04     33.27 o 
   1   6   2       30.24       52.50     12.22 o 
   2   6   2     5485.42     5272.24     95.62 o 
   3   6   2    19218.53    18611.30    272.12 o 
   4   6   2     3749.49     4085.04     65.60 o 
   5   6   2       91.82      158.57     12.12 o 
   6   6   2     2618.19     2769.33     40.23 o 
   7   6   2      154.56      201.59     14.21 o 
   8   6   2      376.98      284.17     20.52 o 
   9   6   2       15.57       38.00     12.37 o 
  10   6   2        0.41       31.75     14.29 o 
  11   6   2     1218.65     1236.78     33.57 o 
  12   6   2     1365.60     1361.57     40.74 o 
  13   6   2      520.41      473.73     28.38 o 
  14   6   2        1.32       97.03     28.61 o 
  15   6   2       96.14      114.65     27.29 o 
  16   6   2       12.86       24.88     20.87 o 
  17   6   2     1023.96     1027.12     50.27 o 
  18   6   2        1.76      -10.47     24.83 o 
  19   6   2      466.78      401.65     53.64 o 
   0   7   2      905.75      949.19     28.46 o 
   1   7   2     2917.61     2950.58     52.88 o 
   2   7   2       21.22       66.78     14.69 o 
   3   7   2     1073.19      848.00     55.58 o 
   4   7   2     2540.92     2620.72     43.64 o 
   5   7   2     6957.21     6735.29     85.65 o 
   6   7   2     2928.86     2847.82     41.19 o 
   7   7   2      110.82      190.42     12.82 o 
   8   7   2      454.23      527.29     18.63 o 
   9   7   2      135.90      168.73     18.64 o 
  10   7   2      328.07      460.23     21.07 o 
  11   7   2     1204.30     1242.11     33.34 o 
  12   7   2        0.40       31.46     16.97 o 
  13   7   2       11.68       33.35     18.03 o 
  14   7   2       77.66      153.36     22.85 o 
  15   7   2        0.14      -26.53     18.70 o 
  16   7   2       21.21       24.95     21.05 o 
  17   7   2        0.09       27.86     22.59 o 
  18   7   2        9.22       43.36     39.60 o 
  19   7   2      363.33      253.66     40.64 o 
   0   8   2     1920.48     1656.00     42.35 o 
   1   8   2       11.99       34.40      9.25 o 
   2   8   2     1709.40     1279.21     39.02 o 
   3   8   2      336.58      522.29     26.62 o 
   4   8   2      526.10      545.12     20.83 o 
   5   8   2     4547.57     4398.86     60.41 o 
   6   8   2       49.65       81.30     11.11 o 
   7   8   2      183.15      182.36     12.93 o 
   8   8   2       68.96       19.08     13.31 o 
   9   8   2        7.85       -2.71     11.66 o 
  10   8   2     1520.91     1543.39     36.07 o 
  11   8   2      157.82      223.94     20.84 o 
  12   8   2      280.80      198.57     21.32 o 
  13   8   2        2.35        6.67     17.59 o 
  14   8   2     2071.88     2229.93     56.90 o 
  15   8   2       18.21       24.12     20.43 o 
  16   8   2      506.41      447.88     32.93 o 
  17   8   2       63.84       39.45     22.90 o 
  18   8   2        7.02       -6.10     27.51 o 
  19   8   2      142.18       69.67     32.66 o 
   0   9   2     8294.71     7716.63    150.22 o 
   1   9   2     4569.61     4428.81     60.92 o 
   2   9   2     6282.33     6200.88    112.50 o 
   3   9   2      841.34      744.47     29.85 o 
   4   9   2      533.77      327.95     18.21 o 
   5   9   2     2753.61     3048.93     50.66 o 
   6   9   2     5503.25     5603.84     70.16 o 
   7   9   2      189.39      196.60     13.12 o 
   8   9   2       11.88       21.86     14.51 o 
   9   9   2        3.43       22.56     12.35 o 
  10   9   2     1844.59     1627.79     37.32 o 
  11   9   2      276.71      224.46     21.23 o 
  12   9   2      978.98     1043.52     74.98 o 
  13   9   2     1792.45     1620.17     51.70 o 
  14   9   2      439.22      363.14     27.86 o 
  15   9   2       24.10       28.79     20.96 o 
  16   9   2      223.77      245.63     28.43 o 
  17   9   2     1435.35     1454.55     58.19 o 
  18   9   2       59.64       24.26     27.53 o 
  19   9   2      104.54       38.60     31.16 o 
   0  10   2     2676.14     2533.92     59.17 o 
   1  10   2     5380.71     5175.77     70.51 o 
   2  10   2        3.46       -9.24      8.50 o 
   3  10   2       38.78        8.59     11.83 o 
   4  10   2     1087.03     1138.14     29.94 o 
   5  10   2     3128.81     2941.14     49.78 o 
   6  10   2      407.27      549.84     18.79 o 
   7  10   2       56.95       69.85     11.08 o 
   8  10   2     2870.03     2874.31     47.37 o 
   9  10   2      338.45      403.36     24.03 o 
  10  10   2      612.05      570.29     31.66 o 
  11  10   2      437.48      412.39     25.08 o 
  12  10   2      689.99      766.57     34.25 o 
  13  10   2     1486.74     1428.82     44.99 o 
  14  10   2      203.81      262.96     24.38 o 
  15  10   2       63.63       39.46     20.70 o 
  16  10   2        0.84       11.43     24.00 o 
  17  10   2        0.28       15.71     26.46 o 
  18  10   2        0.32        4.05     26.83 o 
  19  10   2        1.17       13.53     31.11 o 
   0  11   2     2536.11     2669.44     62.69 o 
   1  11   2     3272.81     3108.13     47.13 o 
   2  11   2     3187.14     3070.61     56.38 o 
   3  11   2      937.00      796.16     31.45 o 
   4  11   2     2243.96     2047.77     42.14 o 
   5  11   2      415.00      529.05     22.44 o 
   6  11   2        0.06       21.55     13.58 o 
   7  11   2      686.85      813.66     21.40 o 
   8  11   2       13.39       18.14     12.49 o 
   9  11   2     1775.71     1818.77     36.79 o 
  10  11   2       14.92        0.42     17.04 o 
  11  11   2        3.09       11.02     16.32 o 
  12  11   2      127.99       88.12     19.84 o 
  13  11   2      849.48      915.47     48.66 o 
  14  11   2       16.93       -3.44     17.86 o 
  15  11   2        2.08      -18.86     20.20 o 
  16  11   2      660.22      576.89     44.44 o 
  17  11   2       95.62      136.82     45.44 o 
  18  11   2       61.18       35.87     36.85 o 
   0  12   2      170.60       58.05     16.61 o 
   1  12   2     2644.96     2391.15     39.59 o 
   2  12   2     1844.00     1925.12     41.52 o 
   3  12   2      260.28      312.59     33.23 o 
   4  12   2     7528.04     7861.72    116.33 o 
   5  12   2     1952.68     1962.31     42.00 o 
   6  12   2      495.21      518.48     21.77 o 
   7  12   2        0.07        2.69     11.08 o 
   8  12   2     1357.23     1666.37     34.59 o 
   9  12   2      135.89      155.11     21.53 o 
  10  12   2      196.51      263.47     21.85 o 
  11  12   2       65.26       99.41     19.29 o 
  12  12   2      620.40      766.57     33.87 o 
  13  12   2      233.22      330.06     26.69 o 
  14  12   2      157.09      165.28     26.65 o 
  15  12   2       45.11       71.79     24.15 o 
  16  12   2       81.03       50.60     26.21 o 
  17  12   2       82.44       69.50     27.97 o 
  18  12   2      158.50      235.88     48.60 o 
   0  13   2    13744.67    13226.92    253.88 o 
   1  13   2      715.69      799.03     21.96 o 
   2  13   2     2638.55     2743.82     53.47 o 
   3  13   2      566.91      568.55     28.84 o 
   4  13   2     3263.04     3282.39     59.12 o 
   5  13   2     1260.97     1224.27     37.49 o 
   6  13   2     2518.64     2670.87     48.67 o 
   7  13   2      783.46      986.27     29.10 o 
   8  13   2      307.39      338.30     18.43 o 
   9  13   2        1.08       14.35     14.35 o 
  10  13   2      545.47      373.11     23.14 o 
  11  13   2      236.64      128.70     20.59 o 
  12  13   2       62.03       72.92     19.77 o 
  13  13   2       70.64       25.81     22.76 o 
  14  13   2     1485.03     1529.91     58.48 o 
  15  13   2       27.15        0.33     27.08 o 
  16  13   2        7.90       35.89     24.17 o 
  17  13   2      129.33       85.13     29.56 o 
  18  13   2       50.37       31.13     29.75 o 
   0  14   2    11216.77    11973.31    232.57 o 
   1  14   2      108.60       39.28     11.68 o 
   2  14   2     9264.53     9273.19    232.40 o 
   3  14   2     4121.93     3729.96    104.07 o 
   4  14   2      196.48      259.22     18.97 o 
   5  14   2      784.85      823.77     28.49 o 
   6  14   2     6060.41     5993.99     95.68 o 
   7  14   2        1.75       -5.49     13.11 o 
   8  14   2      306.60      352.48     26.50 o 
   9  14   2        2.43       24.79     14.71 o 
  10  14   2      557.95      746.51     34.74 o 
  11  14   2      243.28      324.33     25.31 o 
  12  14   2      137.78      140.62     25.96 o 
  13  14   2        0.50      -14.01     21.56 o 
  14  14   2      214.08      232.13     31.11 o 
  15  14   2        0.26       21.02     23.37 o 
  16  14   2       28.14       24.88     24.63 o 
  17  14   2      130.02       94.83     37.25 o 
  18  14   2       15.05       17.01     28.86 o 
   0  15   2      138.95      367.14     34.44 o 
   1  15   2      520.27      543.21     34.19 o 
   2  15   2     1093.52     1272.33     35.12 o 
   3  15   2     8843.85     8156.35    121.69 o 
   4  15   2     1162.96     1063.84     31.80 o 
   5  15   2      341.75      387.17     21.83 o 
   6  15   2      310.63      247.74     19.84 o 
   7  15   2     1542.01     1389.80     34.99 o 
   8  15   2      487.51      463.89     27.16 o 
   9  15   2      339.25      326.93     22.33 o 
  10  15   2       35.09       26.17     16.39 o 
  11  15   2      115.31      167.79     31.93 o 
  12  15   2      533.40      456.51     34.57 o 
  13  15   2      271.87      223.01     38.85 o 
  14  15   2     1254.50     1353.75     55.37 o 
  15  15   2      188.53      150.53     29.70 o 
  16  15   2       72.92      113.64     28.16 o 
  17  15   2      113.10       99.47     28.40 o 
   0  16   2        0.54      100.42     29.82 o 
   1  16   2     1970.73     1813.60     62.71 o 
   2  16   2      471.51      498.01     21.89 o 
   3  16   2     1826.86     1673.70     35.30 o 
   4  16   2        6.74       48.13     17.53 o 
   5  16   2     1650.51     1886.77     43.92 o 
   6  16   2        0.08       27.81     14.73 o 
   7  16   2      129.42       98.59     16.05 o 
   8  16   2        1.89        0.93     17.07 o 
   9  16   2     1040.53     1045.08     38.82 o 
  10  16   2       18.07       72.15     20.94 o 
  11  16   2       98.23      170.34     24.48 o 
  12  16   2       36.82       37.52     23.48 o 
  13  16   2      101.12       55.81     25.78 o 
  14  16   2      168.51      109.36     37.50 o 
  15  16   2       21.51       11.02     26.41 o 
  16  16   2       34.72      -11.69     24.44 o 
  17  16   2       82.55       38.67     27.12 o 
   0  17   2       66.46       44.59     18.34 o 
   1  17   2       37.64       67.17     12.83 o 
   2  17   2     2179.76     2374.79     47.29 o 
   3  17   2      814.85      719.88     24.30 o 
   4  17   2      397.15      273.64     24.18 o 
   5  17   2       41.38       37.03     15.88 o 
   6  17   2      318.79      356.21     22.85 o 
   7  17   2      155.71      154.17     17.88 o 
   8  17   2       35.67       60.86     19.56 o 
   9  17   2     1025.37     1182.62     41.80 o 
  10  17   2      392.19      444.56     30.33 o 
  11  17   2       96.73      133.07     24.15 o 
  12  17   2      440.85      430.23     35.24 o 
  13  17   2      198.24      257.11     31.84 o 
  14  17   2       79.58       96.61     27.50 o 
  15  17   2      169.33      260.15     34.43 o 
  16  17   2      488.12      400.09     36.11 o 
  17  17   2       29.75       70.34     28.70 o 
   0  18   2      181.83      209.47     28.20 o 
   1  18   2     2198.32     2151.54     44.83 o 
   2  18   2     4371.92     4421.04     74.41 o 
   3  18   2      407.05      310.13     19.07 o 
   4  18   2      318.61      369.48     22.85 o 
   5  18   2       31.22      104.51     17.56 o 
   6  18   2     1007.28      960.55     44.88 o 
   7  18   2        0.21        8.84     18.20 o 
   8  18   2      372.25      345.35     26.66 o 
   9  18   2      928.68     1032.23     39.96 o 
  10  18   2      410.55      512.57     32.53 o 
  11  18   2      321.92      450.88     32.31 o 
  12  18   2      212.86      178.73     30.13 o 
  13  18   2       83.08       90.45     28.32 o 
  14  18   2        2.82      -19.62     25.83 o 
  15  18   2      269.99      291.57     37.25 o 
  16  18   2        0.59       13.42     25.81 o 
   0  19   2       26.23       32.35     34.85 o 
   1  19   2      487.83      520.13     25.06 o 
   2  19   2      617.43      791.02     45.23 o 
   3  19   2      280.47      294.79     19.03 o 
   4  19   2      239.54      290.71     22.10 o 
   5  19   2      620.50      794.15     31.27 o 
   6  19   2       73.82       38.07     17.29 o 
   7  19   2      788.04      787.90     42.19 o 
   8  19   2     1059.98     1146.54     41.83 o 
   9  19   2      333.47      382.35     29.65 o 
  10  19   2      285.02      369.50     31.59 o 
  11  19   2      704.74      685.69     37.28 o 
  12  19   2        0.30      -15.84     23.43 o 
  13  19   2      741.20      752.22     54.17 o 
  14  19   2        0.22        4.16     27.42 o 
  15  19   2      313.23      418.71     41.02 o 
  16  19   2      135.18      176.33     34.21 o 
   0  20   2      584.11      578.16     34.75 o 
   1  20   2     1600.30     1376.92     44.22 o 
   2  20   2      580.57      641.41     26.91 o 
   3  20   2       58.99       96.82     16.00 o 
   4  20   2      379.02      375.43     24.39 o 
   5  20   2        3.41       12.56     16.86 o 
   6  20   2       99.93      109.15     19.71 o 
   7  20   2     1987.97     2107.43     59.55 o 
   8  20   2     1495.22     1508.48     47.58 o 
   9  20   2       15.18       23.48     21.38 o 
  10  20   2       57.92       58.89     25.74 o 
  11  20   2      305.21      343.22     35.66 o 
  12  20   2        0.24       -5.62     22.10 o 
  13  20   2        9.69      -16.30     24.73 o 
  14  20   2       11.59        7.23     27.36 o 
  15  20   2      156.08       32.72     29.59 o 
  16  20   2      149.48      195.20     36.00 o 
   0  21   2      229.29      368.22     30.93 o 
   1  21   2        7.68       25.02     14.92 o 
   2  21   2     1266.98     1278.55     43.37 o 
   3  21   2      188.42      118.28     17.14 o 
   4  21   2       61.72       78.91     18.65 o 
   5  21   2        5.01       42.48     18.37 o 
   6  21   2       59.26       73.73     23.43 o 
   7  21   2       14.03       18.08     21.77 o 
   8  21   2      336.01      214.31     31.51 o 
   9  21   2      169.46      264.70     32.65 o 
  10  21   2     1061.74      945.88     42.40 o 
  11  21   2        0.02       14.52     23.25 o 
  12  21   2      275.08      354.70     35.61 o 
  13  21   2      198.43      166.28     33.43 o 
  14  21   2      123.51      109.91     31.89 o 
  15  21   2       98.65      110.95     32.69 o 
   0  22   2      108.19      115.68     31.06 o 
   1  22   2       51.64       39.32     16.39 o 
   2  22   2     1199.20     1240.47     35.06 o 
   3  22   2        8.06       10.35     15.46 o 
   4  22   2      553.40      532.85     25.48 o 
   5  22   2      398.85      532.49     29.61 o 
   6  22   2      673.23      760.01     48.69 o 
   7  22   2     1998.30     1827.58     57.22 o 
   8  22   2       15.94       42.50     22.85 o 
   9  22   2     1077.86     1204.58     46.55 o 
  10  22   2      280.03      278.31     30.33 o 
  11  22   2       54.68       33.68     24.39 o 
  12  22   2        9.47       -7.23     24.75 o 
  13  22   2      241.31      308.87     36.70 o 
  14  22   2       18.92       36.85     29.07 o 
  15  22   2        0.00        4.73     30.50 o 
   0  23   2     1267.21     1295.72     86.63 o 
   1  23   2      476.92      526.61     32.48 o 
   2  23   2      213.73      184.60     19.74 o 
   3  23   2      344.66      413.01     24.16 o 
   4  23   2      172.06      176.44     31.52 o 
   5  23   2     5859.03     6384.77    108.83 o 
   6  23   2     1940.12     1892.07     58.11 o 
   7  23   2      131.15      266.14     31.51 o 
   8  23   2       33.76        3.35     22.65 o 
   9  23   2      142.26      102.10     25.87 o 
  10  23   2       64.08       75.07     24.77 o 
  11  23   2       87.49       28.63     28.28 o 
  12  23   2       23.04       22.21     26.18 o 
  13  23   2       21.13       33.11     28.84 o 
  14  23   2      440.55      541.76     73.18 o 
   0  24   2        1.38       -0.32     23.01 o 
   1  24   2      406.03      433.26     50.65 o 
   2  24   2       13.57       12.81     20.12 o 
   3  24   2     2415.77     2186.31     54.33 o 
   4  24   2      382.15      410.09     34.40 o 
   5  24   2      559.36      784.52     52.74 o 
   6  24   2     1664.37     1478.54    107.60 o 
   7  24   2      495.87      596.62     39.37 o 
   8  24   2        3.74       35.07     24.46 o 
   9  24   2       88.60       87.15     26.16 o 
  10  24   2      118.17      134.22     28.33 o 
  11  24   2       75.30       73.76     27.32 o 
  12  24   2        5.48       25.12     26.79 o 
  13  24   2      202.04      204.24     40.49 o 
  14  24   2       53.17       58.09     32.65 o 
   0  25   2      452.53      328.62     73.40 o 
   1  25   2       77.03      104.26     21.93 o 
   2  25   2      764.67      806.16     38.41 o 
   3  25   2     1064.07     1222.08     43.13 o 
   4  25   2     1285.66     1090.08     67.42 o 
   5  25   2      318.75      357.93     33.76 o 
   6  25   2      163.65      263.90     31.86 o 
   7  25   2       73.70       99.22     29.55 o 
   8  25   2       67.25       19.72     23.89 o 
   9  25   2      401.87      433.95     35.08 o 
  10  25   2       67.01       65.02     26.92 o 
  11  25   2        3.85       18.67     27.06 o 
  12  25   2       82.14       30.75     28.36 o 
  13  25   2       24.22        1.50     41.05 o 
   0  26   2      764.78      779.47     58.36 o 
   1  26   2      415.77      545.27     36.32 o 
   2  26   2      150.61      160.07     26.56 o 
   3  26   2        6.11       38.19     23.55 o 
   4  26   2      380.48      448.85     35.20 o 
   5  26   2      193.46      304.16     32.96 o 
   6  26   2      196.42      188.54     30.79 o 
   7  26   2        5.67       54.31     27.95 o 
   8  26   2       31.07       36.50     25.40 o 
   9  26   2      127.44       62.60     27.27 o 
  10  26   2        7.32       47.95     27.48 o 
  11  26   2      217.38      276.28     34.77 o 
  12  26   2      166.84      122.02     37.77 o 
  13  26   2      198.32      149.16     36.08 o 
   0  27   2     1266.83     1114.04     68.74 o 
   1  27   2      590.19      569.30     35.54 o 
   2  27   2      304.88      228.36     29.33 o 
   3  27   2      100.09      100.47     24.06 o 
   4  27   2       30.54       17.52     25.15 o 
   5  27   2     1156.75     1256.86     59.67 o 
   6  27   2     2997.12     2600.20     73.16 o 
   7  27   2      123.31      217.55     33.25 o 
   8  27   2       89.97      101.26     29.11 o 
   9  27   2       60.30      197.06     31.89 o 
  10  27   2        9.47       46.22     28.94 o 
  11  27   2      326.96      294.43     35.99 o 
  12  27   2        4.89      -23.15     31.70 o 
   0  28   2      327.43      348.06     78.29 o 
   1  28   2      398.81      305.77     35.21 o 
   2  28   2      533.79      603.15     44.11 o 
   3  28   2       67.23       22.33     23.51 o 
   4  28   2      190.34      148.17     30.29 o 
   5  28   2      705.98      760.46     44.71 o 
   6  28   2       27.76      101.92     30.36 o 
   7  28   2       95.15      160.68     33.45 o 
   8  28   2      804.96      992.48     48.33 o 
   9  28   2       42.74       63.92     29.08 o 
  10  28   2      309.00      386.93     38.43 o 
  11  28   2      156.17       87.78     36.29 o 
   0  29   2       67.93      100.67     64.73 o 
   1  29   2       31.47       84.20     35.48 o 
   2  29   2        2.43        7.47     24.04 o 
   3  29   2       22.18       81.80     30.32 o 
   4  29   2        5.44       18.06     27.84 o 
   5  29   2      326.43      359.89     37.40 o 
   6  29   2        1.86      -12.47     29.02 o 
   7  29   2       15.14      -28.84     28.52 o 
   8  29   2        2.97       64.56     28.51 o 
   9  29   2      220.07      213.24     38.53 o 
  10  29   2      210.47      198.82     34.78 o 
   0  30   2       72.05      238.12     52.81 o 
   1  30   2        3.20       -9.35     34.16 o 
   2  30   2      100.32       58.57     36.69 o 
   3  30   2      464.37      523.74     43.25 o 
   4  30   2        0.46       49.35     28.93 o 
   5  30   2      396.41      407.38     39.86 o 
   6  30   2       91.79       90.65     41.72 o 
   7  30   2      223.25      315.47     39.41 o 
   8  30   2        8.86        9.54     28.61 o 
   9  30   2       28.35       -7.30     29.83 o 
   0  31   2       68.97       10.69     43.72 o 
   1  31   2       47.51       51.56     38.14 o 
   2  31   2       32.60       55.20     37.36 o 
   3  31   2      123.20      118.45     50.56 o 
   4  31   2      194.38      207.33     35.74 o 
   5  31   2       64.66       63.95     38.44 o 
   6  31   2       45.74       34.67     36.60 o 
   7  31   2       37.07        5.81     31.30 o 
   8  31   2      300.70      290.59     48.15 o 
   0  32   2      230.66      260.60     55.34 o 
   1  32   2        8.15      -42.59     34.79 o 
   2  32   2        0.07       38.41     48.07 o 
   3  32   2      282.96      315.82     95.39 o 
   4  32   2      160.99      215.23     59.12 o 
   5  32   2        0.24       23.82     31.65 o 
   6  32   2      439.13      261.20     40.33 o 
   7  32   2       11.88       26.63     34.26 o 
   0  33   2       19.36      -12.94     43.53 o 
   1  33   2      191.38       86.79     35.34 o 
   2  33   2       75.67       36.07     49.60 o 
   3  33   2       36.35       14.61     83.28 o 
   4  33   2      346.76      271.23     64.28 o 
   5  33   2      144.32      101.36     47.38 o 
   0  34   2        1.72       60.55     64.70 o 
   1  34   2       24.88       18.37     38.00 o 
   2  34   2      150.97      153.92     58.01 o 
   1   1   3     1314.35      952.09     38.42 o 
   2   1   3      982.82      937.71     33.77 o 
   3   1   3       28.04       51.29     13.16 o 
   4   1   3     4795.65     4773.70     66.99 o 
   5   1   3     3129.91     2828.43     48.23 o 
   6   1   3        2.81       46.93     11.93 o 
   7   1   3        3.80       67.60     12.05 o 
   8   1   3      538.42      557.02     20.93 o 
   9   1   3      350.65      432.59     18.97 o 
  10   1   3     1485.21     1343.29     31.66 o 
  11   1   3     5401.63     5269.28     76.87 o 
  12   1   3     3763.62     3808.49     62.11 o 
  13   1   3        2.08       19.70     14.91 o 
  14   1   3      487.90      521.83     26.93 o 
  15   1   3     1443.82     1309.71     40.94 o 
  16   1   3      108.51       89.64     25.98 o 
  17   1   3       20.47        4.14     24.17 o 
  18   1   3       43.20       68.79     32.01 o 
  19   1   3       12.72       16.27     38.16 o 
   1   2   3      441.64      414.95     28.47 o 
   2   2   3      686.35      978.75     34.22 o 
   3   2   3    10635.25    10482.94    158.78 o 
   4   2   3     4887.04     4900.98     68.58 o 
   5   2   3     2921.69     3036.90     52.43 o 
   6   2   3     7164.21     8117.09    108.00 o 
   7   2   3      270.37      250.88     17.95 o 
   8   2   3      361.72      401.79     18.44 o 
   9   2   3     2602.48     2616.89     47.08 o 
  10   2   3     1843.94     1687.87     35.61 o 
  11   2   3      976.93     1045.51     29.47 o 
  12   2   3     2287.71     2491.96     47.27 o 
  13   2   3     2971.70     2855.40     52.81 o 
  14   2   3      374.71      370.86     32.91 o 
  15   2   3      504.68      533.95     38.74 o 
  16   2   3       15.66       74.60     24.92 o 
  17   2   3     1339.29     1609.58     66.28 o 
  18   2   3       12.79       29.47     26.13 o 
  19   2   3       24.72       12.11     40.67 o 
   1   3   3      445.33      656.42     26.31 o 
   2   3   3     6440.81     6220.22    217.79 o 
   3   3   3      193.03      292.64     16.87 o 
   4   3   3     4573.19     4186.69     56.67 o 
   5   3   3     2058.99     2435.92     38.36 o 
   6   3   3      386.18      344.97     15.35 o 
   7   3   3     1864.21     1845.73     36.11 o 
   8   3   3        1.08       20.82     11.67 o 
   9   3   3      192.41      266.99     16.98 o 
  10   3   3      959.73      999.09     28.81 o 
  11   3   3      595.62      569.58     23.02 o 
  12   3   3      212.31      211.18     18.18 o 
  13   3   3      386.61      372.86     23.78 o 
  14   3   3      985.90     1149.46     42.75 o 
  15   3   3        0.02       36.35     20.63 o 
  16   3   3       32.44       74.29     25.53 o 
  17   3   3      106.52      123.52     28.21 o 
  18   3   3      161.18      194.00     36.68 o 
  19   3   3       99.46      120.22     54.19 o 
   1   4   3     3610.23     3588.19     81.55 o 
   2   4   3     9576.96     8975.92    177.73 o 
   3   4   3     8113.71     7814.88    111.61 o 
   4   4   3     1726.78     1808.68     31.60 o 
   5   4   3     7400.61     7274.78     91.41 o 
   6   4   3      563.86      599.03     19.57 o 
   7   4   3      163.30      137.59     13.22 o 
   8   4   3      114.86      145.02     13.97 o 
   9   4   3      212.60      219.54     16.30 o 
  10   4   3     1859.54     2276.73     44.46 o 
  11   4   3      246.67      253.32     17.97 o 
  12   4   3      865.74      872.68     34.57 o 
  13   4   3       87.94       81.85     17.87 o 
  14   4   3      143.33      206.11     24.16 o 
  15   4   3     1689.65     1783.52     51.86 o 
  16   4   3        1.20      -15.22     19.88 o 
  17   4   3       24.01       31.11     28.25 o 
  18   4   3      217.41      148.03     64.17 o 
  19   4   3      105.54      104.01     35.41 o 
   1   5   3     9495.25     9224.06    185.39 o 
   2   5   3     5833.61     5412.03    119.76 o 
   3   5   3      607.35      752.45     31.05 o 
   4   5   3     1476.28     1525.62     32.79 o 
   5   5   3     1982.63     1865.52     36.66 o 
   6   5   3       17.65       50.58     13.92 o 
   7   5   3      362.48      295.91     15.03 o 
   8   5   3      720.34      639.20     21.93 o 
   9   5   3       42.67       29.42     14.31 o 
  10   5   3      100.67      153.55     17.89 o 
  11   5   3       70.44       83.89     16.85 o 
  12   5   3      324.32      341.58     22.40 o 
  13   5   3       82.80      146.64     24.01 o 
  14   5   3       72.81       24.48     20.02 o 
  15   5   3       35.07       93.23     21.74 o 
  16   5   3      108.38       87.25     23.38 o 
  17   5   3       19.50       28.78     28.16 o 
  18   5   3       47.76       42.24     31.47 o 
  19   5   3       67.16       37.31     33.33 o 
   1   6   3     7389.07     6881.44    143.05 o 
   2   6   3     5613.84     5341.67    119.39 o 
   3   6   3      624.37      735.30     30.70 o 
   4   6   3     3593.14     3584.71     61.62 o 
   5   6   3        4.37       88.19     14.89 o 
   6   6   3       25.95       14.02     17.52 o 
   7   6   3      366.34      390.37     17.52 o 
   8   6   3      195.90      181.15     25.83 o 
   9   6   3        1.46        8.58     13.98 o 
  10   6   3      146.91      187.47     19.03 o 
  11   6   3      241.94      329.74     22.46 o 
  12   6   3       70.66       62.62     17.09 o 
  13   6   3     1462.00     1445.00     45.02 o 
  14   6   3        1.43      -10.84     18.35 o 
  15   6   3      294.40      349.30     28.90 o 
  16   6   3        0.20       10.77     23.94 o 
  17   6   3      269.23      230.56     31.89 o 
  18   6   3      238.99      267.71     39.33 o 
  19   6   3       27.02       51.91     32.52 o 
   1   7   3      336.45      445.51     27.65 o 
   2   7   3       36.32       85.88     20.21 o 
   3   7   3      706.99      815.56     33.01 o 
   4   7   3     1188.64      995.85     30.00 o 
   5   7   3     2202.43     2022.20     39.87 o 
   6   7   3      553.65      594.03     29.05 o 
   7   7   3      873.91     1077.42     26.34 o 
   8   7   3     3032.99     2871.02     47.10 o 
   9   7   3       85.63       69.55     14.34 o 
  10   7   3      852.26      818.24     38.70 o 
  11   7   3      300.07      249.99     21.03 o 
  12   7   3        7.49       13.32     18.74 o 
  13   7   3      103.65      106.65     21.50 o 
  14   7   3       23.87       15.61     20.70 o 
  15   7   3      113.80      143.06     27.61 o 
  16   7   3        5.17      -12.50     23.75 o 
  17   7   3       89.77      184.87     30.90 o 
  18   7   3      931.03      852.03     86.95 o 
   1   8   3     6496.20     6536.89    137.42 o 
   2   8   3     3929.53     4308.04     86.66 o 
   3   8   3      285.88      277.71     23.30 o 
   4   8   3     1007.54      974.93     32.52 o 
   5   8   3      187.17      324.19     33.44 o 
   6   8   3      616.09      825.10     43.63 o 
   7   8   3        1.38       10.57     14.87 o 
   8   8   3       58.18       60.28     12.61 o 
   9   8   3     1609.50     1459.95     34.18 o 
  10   8   3       45.15       95.63     17.15 o 
  11   8   3        7.52       17.22     16.15 o 
  12   8   3      565.34      655.13     51.45 o 
  13   8   3       84.34      110.72     21.61 o 
  14   8   3      293.09      201.98     28.45 o 
  15   8   3       21.87      -14.59     22.64 o 
  16   8   3      181.47      178.67     29.62 o 
  17   8   3        4.78       16.79     25.91 o 
  18   8   3        1.00       50.26     32.26 o 
   1   9   3       50.20      115.78     26.99 o 
   2   9   3     1863.44     2037.53     87.87 o 
   3   9   3      279.69      171.26     20.21 o 
   4   9   3      722.11      658.45     27.33 o 
   5   9   3      341.24      414.87     22.65 o 
   6   9   3     1844.55     1969.51     37.45 o 
   7   9   3     1771.49     1987.09     40.96 o 
   8   9   3      149.19      134.70     14.33 o 
   9   9   3      610.59      635.61     22.82 o 
  10   9   3      181.10      191.80     18.48 o 
  11   9   3       64.97       47.56     19.24 o 
  12   9   3     1071.55     1039.06     41.10 o 
  13   9   3      955.07     1066.37     50.87 o 
  14   9   3      350.16      328.54     32.10 o 
  15   9   3      106.43      151.38     28.43 o 
  16   9   3       10.34        6.30     25.01 o 
  17   9   3     1003.18     1036.96     51.73 o 
  18   9   3      630.22      712.89     46.97 o 
   1  10   3       18.50      145.48     37.44 o 
   2  10   3      236.98      254.75     38.47 o 
   3  10   3       14.81       95.74     26.74 o 
   4  10   3     1434.93     1327.79     34.23 o 
   5  10   3      397.00      590.58     30.62 o 
   6  10   3       10.08       54.82     14.72 o 
   7  10   3       61.84      106.22     15.14 o 
   8  10   3      555.35      464.77     19.23 o 
   9  10   3       35.13       21.00     12.51 o 
  10  10   3     2026.33     2008.71     41.68 o 
  11  10   3      370.62      401.90     63.65 o 
  12  10   3     1262.01     1406.35     56.44 o 
  13  10   3      516.56      429.69     57.40 o 
  14  10   3      176.83      177.18     28.25 o 
  15  10   3       46.65       20.38     24.35 o 
  16  10   3       26.90       66.01     26.75 o 
  17  10   3      207.27      236.85     34.01 o 
  18  10   3      224.38      222.11     35.88 o 
   1  11   3     1965.65     1741.20     44.05 o 
   2  11   3      157.02      151.85     17.25 o 
   3  11   3      194.18      230.91     21.91 o 
   4  11   3     3075.00     2891.16     54.33 o 
   5  11   3     5761.01     5669.61    100.45 o 
   6  11   3      148.06      195.50     17.78 o 
   7  11   3        0.00       55.14     14.44 o 
   8  11   3      906.42      962.54     28.33 o 
   9  11   3     1056.73     1277.38     29.60 o 
  10  11   3      885.97      912.04     32.45 o 
  11  11   3      259.30      296.71     31.85 o 
  12  11   3      245.25      330.79     33.36 o 
  13  11   3      199.90      250.54     32.79 o 
  14  11   3      125.13       73.04     29.02 o 
  15  11   3       82.00       78.22     26.68 o 
  16  11   3      105.28       74.23     28.46 o 
  17  11   3      666.15      659.79     44.66 o 
  18  11   3        0.63      -17.40     27.13 o 
   1  12   3      393.30      508.66     19.83 o 
   2  12   3      571.54      863.04     29.73 o 
   3  12   3     5310.20     5189.16    102.80 o 
   4  12   3     1682.36     1862.77     41.80 o 
   5  12   3       37.79       39.06     15.57 o 
   6  12   3      757.80      977.25     29.96 o 
   7  12   3       56.14       86.58     17.61 o 
   8  12   3       27.37       23.41     18.68 o 
   9  12   3      684.21      708.73     25.70 o 
  10  12   3      107.26      182.86     23.15 o 
  11  12   3       74.84       99.34     24.22 o 
  12  12   3      347.29      413.93     50.68 o 
  13  12   3        2.49       15.52     25.98 o 
  14  12   3      171.78      185.37     50.05 o 
  15  12   3       16.00       32.27     33.33 o 
  16  12   3        1.69      -36.07     24.05 o 
  17  12   3       61.90       49.48     29.07 o 
  18  12   3       11.68       17.23     29.21 o 
   1  13   3      370.28      353.73     17.92 o 
   2  13   3      991.30     1074.07     33.49 o 
   3  13   3      373.88      504.68     29.87 o 
   4  13   3     3073.96     2847.54     57.38 o 
   5  13   3     1461.84     1301.43     35.73 o 
   6  13   3       98.28      152.55     17.59 o 
   7  13   3       47.62       23.69     18.37 o 
   8  13   3       17.42       10.79     14.35 o 
   9  13   3      254.08      195.28     20.66 o 
  10  13   3     2470.45     2302.04     56.77 o 
  11  13   3     1270.09     1311.47     57.31 o 
  12  13   3     3596.44     3259.22     79.02 o 
  13  13   3        0.00       82.00     27.12 o 
  14  13   3        0.08       57.77     34.31 o 
  15  13   3        5.00       -9.43     27.69 o 
  16  13   3        6.80       39.85     27.54 o 
  17  13   3       44.13       50.81     29.66 o 
   1  14   3     5167.80     5613.08     83.43 o 
   2  14   3      671.07      594.81     26.60 o 
   3  14   3     3083.93     3360.34     75.84 o 
   4  14   3     1114.16     1357.38     53.67 o 
   5  14   3      652.56      595.74     31.97 o 
   6  14   3      324.22      440.02     23.26 o 
   7  14   3     1296.28     1346.95     36.23 o 
   8  14   3      171.49      218.12     18.67 o 
   9  14   3      683.60      591.29     36.73 o 
  10  14   3      266.95      397.48     29.24 o 
  11  14   3        1.68      -11.03     20.55 o 
  12  14   3      235.32      331.11     31.88 o 
  13  14   3     1537.84     1391.00     66.03 o 
  14  14   3       18.41       64.03     29.30 o 
  15  14   3        0.26      -21.13     27.32 o 
  16  14   3        6.29       50.26     27.71 o 
  17  14   3      127.36      121.80     36.95 o 
   1  15   3      503.13      536.51     19.82 o 
   2  15   3      377.19      337.72     18.11 o 
   3  15   3      220.84      296.82     26.40 o 
   4  15   3     2377.46     2358.00     49.96 o 
   5  15   3       68.46      118.20     18.26 o 
   6  15   3      387.60      346.91     31.85 o 
   7  15   3      129.21      115.79     18.34 o 
   8  15   3       72.96       27.85     16.96 o 
   9  15   3      183.98      157.89     24.63 o 
  10  15   3      718.21      838.32     37.75 o 
  11  15   3      377.82      311.69     28.84 o 
  12  15   3      142.98      178.55     28.77 o 
  13  15   3      163.87      232.05     32.66 o 
  14  15   3      672.83      469.18     70.12 o 
  15  15   3       31.46       -0.45     29.36 o 
  16  15   3       85.44       56.15     29.66 o 
  17  15   3       66.14       59.06     30.02 o 
   1  16   3       23.01       51.00     15.44 o 
   2  16   3     1033.03     1076.43     29.68 o 
   3  16   3       43.24       35.63     16.13 o 
   4  16   3       56.95       29.00     16.05 o 
   5  16   3     1528.60     1602.40     41.77 o 
   6  16   3      553.04      595.54     28.31 o 
   7  16   3        4.85       -7.31     15.77 o 
   8  16   3     2108.05     2216.72     54.76 o 
   9  16   3     1691.28     1655.66     48.35 o 
  10  16   3      654.80      756.70     59.93 o 
  11  16   3       37.07       60.51     22.48 o 
  12  16   3      310.63      307.05     32.67 o 
  13  16   3        4.07       36.21     24.34 o 
  14  16   3      280.73      353.01     44.61 o 
  15  16   3       17.25      -10.19     28.42 o 
  16  16   3       28.85       47.23     32.25 o 
  17  16   3       78.48       86.40     32.29 o 
   1  17   3     2103.95     1645.61     35.71 o 
   2  17   3       24.66       46.05     16.82 o 
   3  17   3        0.83       16.95     18.17 o 
   4  17   3      142.15      229.55     21.67 o 
   5  17   3      179.52      145.11     19.80 o 
   6  17   3      322.93      483.22     33.75 o 
   7  17   3       26.09       23.39     16.98 o 
   8  17   3      711.66      706.59     34.38 o 
   9  17   3        7.69       93.01     32.23 o 
  10  17   3      491.39      557.23     39.82 o 
  11  17   3     1309.14     1358.24     48.22 o 
  12  17   3     1015.63      987.63     47.73 o 
  13  17   3       45.99        6.13     39.22 o 
  14  17   3        4.31       20.45     26.25 o 
  15  17   3        9.38      -37.48     24.99 o 
  16  17   3        4.97      -11.05     31.59 o 
   1  18   3       12.86       29.03     13.05 o 
   2  18   3      921.58      927.72     42.24 o 
   3  18   3       32.35       -0.78     15.48 o 
   4  18   3     1337.73     1336.27     60.42 o 
   5  18   3      320.74      411.55     33.17 o 
   6  18   3        0.11        6.54     17.78 o 
   7  18   3      703.60      873.05     36.35 o 
   8  18   3       18.72       50.68     21.65 o 
   9  18   3     1408.56     1626.17     50.48 o 
  10  18   3       14.95       21.57     21.86 o 
  11  18   3      510.04      519.88     38.66 o 
  12  18   3      531.80      460.16     34.39 o 
  13  18   3      636.33      586.24     52.15 o 
  14  18   3       80.63       48.84     28.25 o 
  15  18   3       94.85       56.54     29.31 o 
  16  18   3        1.03      -26.17     31.03 o 
   1  19   3      464.54      680.83     28.00 o 
   2  19   3     1417.85     1318.49     37.31 o 
   3  19   3     1246.73     1307.91     48.04 o 
   4  19   3     4562.08     4168.27    108.72 o 
   5  19   3     2702.02     2789.36     59.59 o 
   6  19   3      324.32      276.21     24.15 o 
   7  19   3     1854.37     1730.96     50.03 o 
   8  19   3      940.16     1056.30     55.46 o 
   9  19   3     2841.13     2645.54     63.71 o 
  10  19   3       40.45       60.87     23.70 o 
  11  19   3      633.39      731.14     50.52 o 
  12  19   3     2116.65     1997.10     59.04 o 
  13  19   3      582.10      500.59     40.43 o 
  14  19   3      171.02      318.11     38.60 o 
  15  19   3       38.10       18.16     28.85 o 
   1  20   3      350.38      476.01     25.40 o 
   2  20   3      111.10      202.72     24.45 o 
   3  20   3      153.76      153.34     33.25 o 
   4  20   3     1874.29     1944.01     60.51 o 
   5  20   3     6170.92     6134.78    103.83 o 
   6  20   3     1682.48     1788.52     48.36 o 
   7  20   3      992.38     1024.06     64.81 o 
   8  20   3       43.54      128.71     27.69 o 
   9  20   3       31.04       94.39     24.18 o 
  10  20   3      297.22      280.26     29.88 o 
  11  20   3       14.44       14.70     23.42 o 
  12  20   3       34.77       75.99     25.71 o 
  13  20   3        8.09      -25.95     24.90 o 
  14  20   3       14.43        3.76     28.07 o 
  15  20   3      394.84      332.53     39.14 o 
   1  21   3     1268.10     1311.10     45.58 o 
   2  21   3      332.83      333.69     28.86 o 
   3  21   3      353.73      320.84     27.96 o 
   4  21   3       70.49      129.01     23.18 o 
   5  21   3      558.68      606.41     31.50 o 
   6  21   3      741.83      716.87     33.60 o 
   7  21   3      117.37      105.03     25.79 o 
   8  21   3      544.11      600.05     35.28 o 
   9  21   3       92.80       61.50     24.53 o 
  10  21   3        0.00       26.80     24.21 o 
  11  21   3      346.91      313.83     32.07 o 
  12  21   3      718.37      813.99     42.40 o 
  13  21   3       61.77        5.39     37.84 o 
  14  21   3       10.28       26.18     29.26 o 
  15  21   3        6.31      -18.81     27.71 o 
   1  22   3      140.90      174.30     25.51 o 
   2  22   3       48.80       54.49     22.71 o 
   3  22   3      665.08      625.27     48.84 o 
   4  22   3     3304.34     3430.03     70.19 o 
   5  22   3     1758.86     1696.31     52.83 o 
   6  22   3     1905.40     1680.13     55.00 o 
   7  22   3     1167.84     1101.25     57.78 o 
   8  22   3      328.16      313.58     30.61 o 
   9  22   3     1109.51      978.16     51.72 o 
  10  22   3      505.42      545.75     36.66 o 
  11  22   3       14.27       20.27     26.48 o 
  12  22   3        8.25        8.92     24.32 o 
  13  22   3       48.16       84.03     30.71 o 
  14  22   3        1.59       -6.18     29.11 o 
   1  23   3      216.58      163.79     25.78 o 
   2  23   3      437.70      403.21     36.04 o 
   3  23   3       51.17       42.21     18.95 o 
   4  23   3      116.25      162.31     24.11 o 
   5  23   3      191.37      216.33     28.95 o 
   6  23   3       27.53       77.40     26.43 o 
   7  23   3      260.88      354.12     33.32 o 
   8  23   3       27.09       60.14     25.37 o 
   9  23   3      143.24      253.39     30.20 o 
  10  23   3      140.74      119.75     28.40 o 
  11  23   3        7.51       -4.66     33.41 o 
  12  23   3       56.60       48.57     28.25 o 
  13  23   3        0.66       -4.26     27.12 o 
  14  23   3        0.47      -41.13     28.91 o 
   1  24   3     1233.53     1274.59     76.54 o 
   2  24   3      326.50      440.33     33.56 o 
   3  24   3      501.38      561.20     48.03 o 
   4  24   3     1405.15     1340.20     49.24 o 
   5  24   3      593.55      627.06     38.34 o 
   6  24   3      341.71      483.49     50.70 o 
   7  24   3      922.16      908.34     69.93 o 
   8  24   3       67.22       15.43     23.88 o 
   9  24   3      227.89      310.41     32.60 o 
  10  24   3        4.80       18.24     25.69 o 
  11  24   3       15.67       -5.37     26.72 o 
  12  24   3       80.77       90.13     29.03 o 
  13  24   3        0.01      -34.71     27.47 o 
   1  25   3       11.20       -1.61     38.86 o 
   2  25   3       17.63      -63.03     47.30 o 
   3  25   3        0.15        5.98     19.85 o 
   4  25   3       37.01       53.20     22.36 o 
   5  25   3        0.11       -2.24     23.68 o 
   6  25   3      439.25      418.08     35.70 o 
   7  25   3       21.65       39.95     27.11 o 
   8  25   3      800.97      921.77     44.60 o 
   9  25   3        0.34       27.20     25.99 o 
  10  25   3      497.45      544.25     41.86 o 
  11  25   3        1.38       55.46     27.56 o 
  12  25   3        7.31        8.08     28.08 o 
   1  26   3      314.74      297.21     51.78 o 
   2  26   3      250.10      208.53     38.42 o 
   3  26   3       60.00       52.35     35.17 o 
   4  26   3       58.39       42.43     22.83 o 
   5  26   3       86.70       61.55     27.36 o 
   6  26   3        8.65        4.47     26.56 o 
   7  26   3      221.63      352.03     39.58 o 
   8  26   3      101.80      169.08     30.40 o 
   9  26   3      445.06      637.93     40.60 o 
  10  26   3      233.84      239.87     33.95 o 
  11  26   3      136.82       84.22     30.00 o 
  12  26   3       61.45       85.84     37.44 o 
   1  27   3       62.21       54.52     57.11 o 
   2  27   3      502.64      505.06     48.47 o 
   3  27   3      280.21      376.12     62.39 o 
   4  27   3     1653.51     1624.32     57.58 o 
   5  27   3     1393.40     1331.58     73.42 o 
   6  27   3        1.24       -1.48     27.34 o 
   7  27   3        5.57       11.27     28.51 o 
   8  27   3      427.04      486.04     38.33 o 
   9  27   3      117.56      182.93     32.55 o 
  10  27   3      273.17      292.22     36.38 o 
  11  27   3       32.36       91.28     31.65 o 
   1  28   3        0.00       -0.67     42.08 o 
   2  28   3       40.63       29.48     33.44 o 
   3  28   3       49.95       27.53     34.91 o 
   4  28   3        0.30       -1.03     44.41 o 
   5  28   3      369.12      363.49     43.89 o 
   6  28   3      126.83       92.50     31.23 o 
   7  28   3        6.97       -9.55     28.74 o 
   8  28   3      111.72       60.13     29.56 o 
   9  28   3      128.10      264.47     35.24 o 
  10  28   3       76.74       90.21     32.75 o 
   1  29   3      520.83      874.65     74.99 o 
   2  29   3      135.36      149.22     41.08 o 
   3  29   3        0.98       12.88     43.69 o 
   4  29   3      446.09      416.80     87.92 o 
   5  29   3      161.42       84.00     43.00 o 
   6  29   3      150.85      204.02     47.95 o 
   7  29   3      197.81      183.13     36.18 o 
   8  29   3        9.54       17.96     29.37 o 
   9  29   3      400.79      446.55     40.77 o 
   1  30   3       68.63        4.46     49.96 o 
   2  30   3      260.35      109.28     42.87 o 
   3  30   3      420.42      653.65    160.59 o 
   4  30   3       21.32      -40.95     45.78 o 
   5  30   3       38.58       61.87     44.56 o 
   6  30   3       93.76       84.70     43.53 o 
   7  30   3        0.88       47.59     44.54 o 
   8  30   3       11.36       56.29     31.74 o 
   1  31   3       57.74      129.67     42.83 o 
   2  31   3      845.53      893.97    117.25 o 
   3  31   3       16.05       24.55     49.49 o 
   4  31   3       66.68       82.93     52.23 o 
   5  31   3      137.98      158.84     56.53 o 
   6  31   3       68.09      102.12     49.15 o 
   7  31   3       51.32       -5.25     44.25 o 
   1  32   3      212.43      117.01     56.63 o 
   2  32   3        7.81      -14.71     47.48 o 
   3  32   3        3.19      -32.82     91.38 o 
   4  32   3        5.68      -33.24     47.87 o 
   5  32   3       16.33      -34.79     49.19 o 
   1  33   3       15.11       39.99     49.42 o 
   2  33   3        1.56      -31.34     48.60 o 
   0   0   4      160.72      165.54     49.31 o 
   1   0   4     1558.88     1168.07     56.48 o 
   2   0   4       34.71       62.55     30.45 o 
   3   0   4       44.76      190.16     35.85 o 
   4   0   4      762.51      864.75     47.43 o 
   5   0   4       59.47       36.16     17.71 o 
   6   0   4       94.30       59.80     26.85 o 
   7   0   4     3961.70     3526.86     85.90 o 
   8   0   4      761.20      822.32     38.55 o 
   9   0   4     1663.34     1778.57     51.81 o 
  10   0   4     1768.72     1867.94     54.53 o 
  11   0   4      335.30      386.04     34.19 o 
  12   0   4      161.56      113.00     24.35 o 
  13   0   4       69.38       31.27     23.34 o 
  14   0   4       67.66       -0.14     23.40 o 
  15   0   4      226.71      147.02     33.90 o 
  16   0   4      522.86      455.57     46.25 o 
  17   0   4        0.01        2.87     68.61 o 
  18   0   4      501.80      772.73    119.06 o 
   0   1   4     1425.57     1723.03     74.16 o 
   1   1   4     1272.15     1219.44     36.77 o 
   2   1   4        4.94        3.45     20.23 o 
   3   1   4     1969.95     1766.55     49.92 o 
   4   1   4       21.29       -0.79     12.13 o 
   5   1   4       42.49       75.14     12.64 o 
   6   1   4      345.22      384.54     19.08 o 
   7   1   4      305.02      350.24     18.82 o 
   8   1   4      144.53      266.17     17.26 o 
   9   1   4     1847.32     1872.36     39.62 o 
  10   1   4       40.19       56.17     14.18 o 
  11   1   4      847.11      895.66     32.41 o 
  12   1   4      127.76      127.82     17.33 o 
  13   1   4        9.97        5.93     15.45 o 
  14   1   4       26.92       10.31     16.62 o 
  15   1   4       73.57       28.54     19.06 o 
  16   1   4       43.19       50.00     29.54 o 
  17   1   4       25.49       23.15     30.04 o 
  18   1   4       24.17      -21.61    105.79 o 
   0   2   4     1083.72      907.16     48.62 o 
   1   2   4      162.21      205.79     34.41 o 
   2   2   4      118.23      160.79     21.80 o 
   3   2   4     3880.83     4202.55    102.72 o 
   4   2   4     4011.05     3660.47     68.22 o 
   5   2   4      976.89     1035.57     26.41 o 
   6   2   4        3.43       11.68     11.89 o 
   7   2   4      775.49      928.00     26.19 o 
   8   2   4      105.67      132.82     22.70 o 
   9   2   4      856.47      876.78     46.39 o 
  10   2   4      673.78      675.25     30.47 o 
  11   2   4        0.03        3.16     14.14 o 
  12   2   4      759.43      855.85     29.52 o 
  13   2   4      237.06      241.08     29.05 o 
  14   2   4      182.32      176.39     20.35 o 
  15   2   4      210.62      254.63     32.57 o 
  16   2   4      216.40      186.95     50.10 o 
  17   2   4       52.19       -2.27     29.69 o 
  18   2   4      378.27      332.62     66.20 o 
   0   3   4       86.68      111.36     29.77 o 
   1   3   4      585.66      464.55     26.55 o 
   2   3   4     4497.61     4704.14     96.35 o 
   3   3   4      127.00      320.78     28.06 o 
   4   3   4       25.45      100.07     22.16 o 
   5   3   4       16.99       46.57     12.03 o 
   6   3   4      101.45      120.63     16.25 o 
   7   3   4     4063.72     3670.72     58.59 o 
   8   3   4      167.39      139.19     17.18 o 
   9   3   4     1716.01     1691.70     37.58 o 
  10   3   4        0.10       38.57     14.44 o 
  11   3   4       88.67      117.34     16.59 o 
  12   3   4      164.83      169.80     18.58 o 
  13   3   4        8.54       29.31     16.34 o 
  14   3   4      320.01      358.13     32.64 o 
  15   3   4       29.85       -0.09     23.39 o 
  16   3   4      282.64      259.91     32.94 o 
  17   3   4       63.80      109.79     32.67 o 
  18   3   4      295.82      323.68     60.11 o 
   0   4   4        4.82       63.53     27.27 o 
   1   4   4     3956.16     3247.00     80.35 o 
   2   4   4     1495.31     1361.58     45.91 o 
   3   4   4      333.54      524.28     32.33 o 
   4   4   4     2138.48     2292.40     42.12 o 
   5   4   4      192.75      281.49     20.32 o 
   6   4   4      332.78      334.37     15.96 o 
   7   4   4     1740.42     1543.21     31.67 o 
   8   4   4      706.12      480.40     20.57 o 
   9   4   4      189.64      227.10     17.38 o 
  10   4   4     1303.82     1401.98     34.98 o 
  11   4   4       62.79       53.02     16.95 o 
  12   4   4       15.64       21.80     15.40 o 
  13   4   4     1263.02     1235.60     43.00 o 
  14   4   4      300.26      207.46     34.69 o 
  15   4   4      174.54      162.83     28.50 o 
  16   4   4      239.97      229.80     31.49 o 
  17   4   4       96.41      102.65     33.54 o 
  18   4   4      449.85      551.93     53.91 o 
   0   5   4      216.19      354.46     58.67 o 
   1   5   4        0.59       87.61     23.48 o 
   2   5   4      320.20      329.20     32.67 o 
   3   5   4       19.14       50.44     16.24 o 
   4   5   4     9719.35     9263.38    137.38 o 
   5   5   4     5688.57     5572.61     83.34 o 
   6   5   4        0.01       32.19     14.21 o 
   7   5   4      334.58      317.48     18.88 o 
   8   5   4      234.72      341.00     30.51 o 
   9   5   4      818.92      727.33     25.30 o 
  10   5   4        3.98        4.20     14.02 o 
  11   5   4      523.56      639.32     29.48 o 
  12   5   4       25.72       18.36     21.21 o 
  13   5   4       53.27       55.27     30.26 o 
  14   5   4      143.32      103.75     26.63 o 
  15   5   4        0.30       41.35     25.60 o 
  16   5   4      382.76      383.16     50.78 o 
  17   5   4       59.01       42.43     30.54 o 
  18   5   4      207.59      212.75     41.66 o 
   0   6   4     2554.01     2252.83    118.67 o 
   1   6   4      469.63      630.23     34.07 o 
   2   6   4       89.88      108.04     23.29 o 
   3   6   4        9.08       74.72     24.25 o 
   4   6   4     5168.90     4835.60     81.18 o 
   5   6   4       83.99      129.52     19.59 o 
   6   6   4      148.04      125.90     25.50 o 
   7   6   4     2792.62     3004.55     49.05 o 
   8   6   4     2323.59     2545.85     45.18 o 
   9   6   4        0.22        4.68     14.76 o 
  10   6   4       11.78       15.44     16.90 o 
  11   6   4       22.83      -13.69     19.91 o 
  12   6   4      747.78      775.87     37.63 o 
  13   6   4      728.62      691.56     39.46 o 
  14   6   4        0.09       16.46     23.95 o 
  15   6   4        0.14      -20.17     22.67 o 
  16   6   4       15.19        1.83     32.19 o 
  17   6   4      150.63      118.04     30.33 o 
  18   6   4      233.64      313.10     45.89 o 
   0   7   4       54.32      102.98     23.53 o 
   1   7   4      772.34      696.21     42.67 o 
   2   7   4     2324.32     2189.00     64.13 o 
   3   7   4     1430.84     1459.72     67.83 o 
   4   7   4      748.59     1335.46     65.61 o 
   5   7   4      886.46     1119.04     38.45 o 
   6   7   4      438.93      600.75     27.69 o 
   7   7   4     2811.45     2700.17     51.76 o 
   8   7   4       93.91       92.64     16.25 o 
   9   7   4      142.99       66.36     19.13 o 
  10   7   4       26.85       49.75     22.74 o 
  11   7   4        9.31       11.49     21.39 o 
  12   7   4       89.84       66.33     22.72 o 
  13   7   4      123.04      106.16     28.51 o 
  14   7   4      152.35      178.82     28.61 o 
  15   7   4       32.26       35.24     34.34 o 
  16   7   4       56.43       52.02     27.17 o 
  17   7   4       18.20       43.79     27.63 o 
  18   7   4       12.49       21.49     31.91 o 
   0   8   4     5113.88     5439.75    178.32 o 
   1   8   4       18.04       15.20     20.35 o 
   2   8   4     7426.65     7454.40    159.92 o 
   3   8   4     7592.83     7393.61    199.41 o 
   4   8   4     2659.32     2873.65     67.74 o 
   5   8   4     1027.61     1015.99     30.90 o 
   6   8   4      454.77      462.57     23.77 o 
   7   8   4      469.56      478.45     39.10 o 
   8   8   4       10.62      145.36     18.00 o 
   9   8   4       16.76       54.85     22.40 o 
  10   8   4       88.09       74.20     20.16 o 
  11   8   4      564.50      634.42     31.49 o 
  12   8   4      654.03      446.80     37.87 o 
  13   8   4      236.56      138.64     29.89 o 
  14   8   4      249.59      170.49     28.65 o 
  15   8   4       17.35      -26.01     23.99 o 
  16   8   4        5.76       17.99     27.06 o 
  17   8   4       20.23       12.61     27.43 o 
  18   8   4      440.81      482.85     47.76 o 
   0   9   4     1483.12     1371.99     53.10 o 
   1   9   4       79.89      102.76     21.94 o 
   2   9   4     1063.39     1174.26     60.25 o 
   3   9   4      161.42       92.23     20.53 o 
   4   9   4     7173.22     6789.28    137.35 o 
   5   9   4       24.47       63.22     17.55 o 
   6   9   4       31.95       35.88     16.18 o 
   7   9   4       74.37       22.15     15.43 o 
   8   9   4      198.36      179.60     20.20 o 
   9   9   4      808.12      600.81     49.49 o 
  10   9   4      129.43      152.61     25.82 o 
  11   9   4      132.97       67.15     23.18 o 
  12   9   4       39.89       21.67     25.38 o 
  13   9   4       16.07       31.77     26.76 o 
  14   9   4      153.58       59.36     28.77 o 
  15   9   4        0.85      -29.70     24.51 o 
  16   9   4      596.66      554.82     56.89 o 
  17   9   4        5.00      -18.53     26.67 o 
   0  10   4     1979.23     1822.50    108.68 o 
   1  10   4        1.21       -9.63     18.46 o 
   2  10   4     2910.11     3319.77     85.01 o 
   3  10   4      166.20      255.94     35.42 o 
   4  10   4      312.21      307.65     26.88 o 
   5  10   4      379.16      602.57     36.01 o 
   6  10   4       34.32       92.72     17.78 o 
   7  10   4      268.77      404.11     26.26 o 
   8  10   4      908.37     1161.62     35.22 o 
   9  10   4        1.93       -0.32     21.66 o 
  10  10   4      160.71      120.71     20.48 o 
  11  10   4      182.58      195.34     31.44 o 
  12  10   4      912.68      884.45     75.06 o 
  13  10   4       42.28       27.69     25.66 o 
  14  10   4      293.71      328.89     37.03 o 
  15  10   4     1021.07      998.98     49.70 o 
  16  10   4        3.31       -4.02     26.38 o 
  17  10   4       93.04      133.88     37.57 o 
   0  11   4      937.16     1172.24     47.73 o 
   1  11   4       36.02       14.17     19.00 o 
   2  11   4     1332.74     1142.31     66.16 o 
   3  11   4        0.56       22.68     19.94 o 
   4  11   4      439.69      343.20     27.89 o 
   5  11   4      742.29      962.51     34.01 o 
   6  11   4       86.82      108.26     21.39 o 
   7  11   4       75.65      111.98     18.29 o 
   8  11   4     1729.91     1842.00     43.27 o 
   9  11   4       62.55      157.49     21.20 o 
  10  11   4      737.03      687.74     38.44 o 
  11  11   4      634.44      670.99     42.31 o 
  12  11   4        1.95       23.20     25.70 o 
  13  11   4       62.17       55.35     28.14 o 
  14  11   4       11.57       26.84     27.75 o 
  15  11   4       34.14       21.29     27.00 o 
  16  11   4       18.06       27.70     27.53 o 
  17  11   4        6.97       21.09     29.75 o 
   0  12   4      170.28      171.74     23.36 o 
   1  12   4      444.06      453.77     30.53 o 
   2  12   4        8.86       -3.82     21.13 o 
   3  12   4       56.21       84.34     22.02 o 
   4  12   4       56.22       60.31     31.93 o 
   5  12   4      150.92      179.47     22.98 o 
   6  12   4     1820.02     1376.95     72.69 o 
   7  12   4       76.53       96.67     18.82 o 
   8  12   4      206.01      208.51     21.71 o 
   9  12   4     1826.57     2034.49     58.41 o 
  10  12   4     3303.67     3328.76     78.88 o 
  11  12   4        0.36      218.65     31.05 o 
  12  12   4      334.89      311.40     35.58 o 
  13  12   4       80.02       89.60     30.45 o 
  14  12   4       90.37       70.37     30.19 o 
  15  12   4       78.35       31.71     29.33 o 
  16  12   4        0.08       32.50     28.74 o 
  17  12   4       43.13       46.42     29.87 o 
   0  13   4      203.57      193.03     54.55 o 
   1  13   4      178.90      248.08     57.07 o 
   2  13   4     1239.56     1330.20     80.97 o 
   3  13   4      146.00      157.41     24.34 o 
   4  13   4      802.49      838.19     48.04 o 
   5  13   4     1773.48     1805.70     49.71 o 
   6  13   4     1081.06     1032.90     41.40 o 
   7  13   4      398.22      436.82     25.50 o 
   8  13   4     2664.59     2678.48     54.61 o 
   9  13   4      367.44      313.69     25.08 o 
  10  13   4      778.27      739.39     45.32 o 
  11  13   4      857.24      882.22     69.75 o 
  12  13   4       45.58       64.73     28.45 o 
  13  13   4      477.69      383.72     39.49 o 
  14  13   4      342.59      269.79     37.55 o 
  15  13   4       26.09       35.23     30.54 o 
  16  13   4        0.03       11.75     26.52 o 
  17  13   4      149.18      139.62     32.89 o 
   0  14   4      131.09      157.64     54.95 o 
   1  14   4        2.99       29.30     25.35 o 
   2  14   4      166.55      192.81     33.46 o 
   3  14   4     1553.29     1833.76     61.74 o 
   4  14   4       55.21       33.30     21.37 o 
   5  14   4      258.18      323.40     30.76 o 
   6  14   4     1445.29     1354.17     59.81 o 
   7  14   4      105.54      118.30     21.55 o 
   8  14   4      348.95      342.26     24.74 o 
   9  14   4      336.81      394.89     29.39 o 
  10  14   4      112.62      229.06     30.33 o 
  11  14   4     5812.77     5247.39    109.34 o 
  12  14   4      201.27      212.80     50.49 o 
  13  14   4        0.14       41.16     28.48 o 
  14  14   4      344.57      321.69     40.35 o 
  15  14   4       11.80       24.72     30.26 o 
  16  14   4       44.32        0.21     30.63 o 
   0  15   4      956.90     1174.12     52.38 o 
   1  15   4       86.63        9.56     21.56 o 
   2  15   4      399.86      174.30     27.90 o 
   3  15   4      132.82      160.11     22.66 o 
   4  15   4      188.24      231.81     27.63 o 
   5  15   4      139.25      147.96     20.56 o 
   6  15   4      552.77      615.88     35.71 o 
   7  15   4      633.22      733.09     36.57 o 
   8  15   4      786.70      766.51     40.46 o 
   9  15   4       10.19       16.92     24.91 o 
  10  15   4      888.18      851.13     63.52 o 
  11  15   4      198.74      302.19     32.99 o 
  12  15   4      303.51      297.89     46.56 o 
  13  15   4      710.72      685.04     47.69 o 
  14  15   4        0.93      -10.16     28.30 o 
  15  15   4        0.16       27.36     30.75 o 
  16  15   4       39.94       40.74     31.83 o 
   0  16   4       65.81      137.95     43.54 o 
   1  16   4     1477.84     1620.10     46.37 o 
   2  16   4       16.02       14.99     18.42 o 
   3  16   4      155.93      181.18     23.76 o 
   4  16   4        0.02       13.56     17.88 o 
   5  16   4      924.14     1071.34     74.93 o 
   6  16   4     2184.36     1935.20     60.22 o 
   7  16   4      698.12      679.77     30.41 o 
   8  16   4       58.34       29.24     19.37 o 
   9  16   4        0.13       27.89     21.85 o 
  10  16   4      423.01      489.98     43.14 o 
  11  16   4     1369.90     1369.02     62.50 o 
  12  16   4      388.81      410.51     40.98 o 
  13  16   4        5.01       25.13     28.92 o 
  14  16   4        2.35       -5.07     29.51 o 
  15  16   4      184.45      188.43     40.39 o 
  16  16   4      105.70       78.28     35.33 o 
   0  17   4      306.74      187.48     48.39 o 
   1  17   4      563.19      705.16     33.48 o 
   2  17   4        3.10       12.60     33.37 o 
   3  17   4     1551.77     1452.07     47.78 o 
   4  17   4      439.99      406.17     43.80 o 
   5  17   4      690.81      793.53     33.37 o 
   6  17   4      464.49      413.47     27.23 o 
   7  17   4       14.47       13.08     19.35 o 
   8  17   4       23.15       35.15     22.03 o 
   9  17   4      328.47      247.14     37.74 o 
  10  17   4      761.62      758.28     38.84 o 
  11  17   4      309.79      431.82     37.69 o 
  12  17   4       13.70       54.00     27.72 o 
  13  17   4       10.74       40.96     31.51 o 
  14  17   4        0.21       44.26     30.95 o 
  15  17   4      311.28      278.35     41.13 o 
   0  18   4       85.71       41.63     54.78 o 
   1  18   4      505.49      475.05     28.67 o 
   2  18   4      146.54      171.19     23.65 o 
   3  18   4        5.40      -12.82     31.26 o 
   4  18   4      919.42     1013.24     36.32 o 
   5  18   4      708.10      729.32     47.50 o 
   6  18   4     2710.20     3031.98     64.68 o 
   7  18   4     2161.37     2203.63     51.10 o 
   8  18   4      197.83      336.02     40.57 o 
   9  18   4     1993.85     1872.23     76.82 o 
  10  18   4      997.29     1186.53     59.13 o 
  11  18   4     2540.48     2465.93     89.09 o 
  12  18   4      222.54      222.11     33.19 o 
  13  18   4      221.21      183.28     47.00 o 
  14  18   4      240.53      266.88     39.43 o 
  15  18   4      142.27      208.67     38.79 o 
   0  19   4        0.03       72.75     54.81 o 
   1  19   4      662.27      709.58     61.38 o 
   2  19   4       17.56      113.72     23.61 o 
   3  19   4      170.01      182.35     26.98 o 
   4  19   4      135.09       88.60     21.40 o 
   5  19   4        0.15       48.78     20.94 o 
   6  19   4      672.06      739.78     34.17 o 
   7  19   4        4.45       58.98     22.95 o 
   8  19   4       67.58       90.53     24.59 o 
   9  19   4     1078.28     1015.37     55.53 o 
  10  19   4       32.01       42.37     24.35 o 
  11  19   4     1124.75     1147.32     47.79 o 
  12  19   4      176.72      124.76     38.94 o 
  13  19   4       14.12       60.04     32.22 o 
  14  19   4      111.78       50.60     34.04 o 
  15  19   4      118.09       67.13     35.65 o 
   0  20   4       27.84      139.41     60.06 o 
   1  20   4       44.53       32.23     39.15 o 
   2  20   4      251.28      281.31     34.83 o 
   3  20   4      559.21      625.56     51.68 o 
   4  20   4      493.35      380.42     27.17 o 
   5  20   4      319.35      391.68     28.04 o 
   6  20   4      309.56      324.40     27.20 o 
   7  20   4       16.63      137.41     24.97 o 
   8  20   4       97.44      133.10     25.87 o 
   9  20   4       30.45       66.83     25.45 o 
  10  20   4      239.33      245.27     31.07 o 
  11  20   4      104.85      121.76     27.56 o 
  12  20   4       30.52       46.89     26.32 o 
  13  20   4      510.79      431.76     44.84 o 
  14  20   4        0.03        5.12     31.45 o 
   0  21   4      112.11      165.76     64.30 o 
   1  21   4        0.20      -37.80     39.06 o 
   2  21   4      298.55      356.83     53.16 o 
   3  21   4      208.18      302.55     46.26 o 
   4  21   4        2.53       34.28     20.49 o 
   5  21   4     1293.77     1230.87     56.15 o 
   6  21   4      438.38      656.38     35.31 o 
   7  21   4       40.07      125.39     27.29 o 
   8  21   4       16.38      -20.34     22.67 o 
   9  21   4        0.68       59.03     25.02 o 
  10  21   4       30.06      106.27     27.91 o 
  11  21   4      450.62      555.16     54.12 o 
  12  21   4        1.66       -7.68     25.09 o 
  13  21   4       24.03       58.85     28.31 o 
  14  21   4        1.09      -12.22     34.09 o 
   0  22   4        1.84       -7.22     56.38 o 
   1  22   4        1.90        9.05     54.47 o 
   2  22   4       13.98       38.96     68.24 o 
   3  22   4       18.68       67.67     41.84 o 
   4  22   4       65.68       61.39     21.62 o 
   5  22   4     1356.24     1095.71     49.13 o 
   6  22   4      428.99      425.89     34.44 o 
   7  22   4      456.75      527.80     38.12 o 
   8  22   4       47.62      152.84     27.98 o 
   9  22   4       65.20       99.45     27.79 o 
  10  22   4        3.29       28.25     26.18 o 
  11  22   4        0.07        8.09     25.67 o 
  12  22   4      130.02      171.54     40.15 o 
  13  22   4       46.28       75.20     29.48 o 
   0  23   4       25.42      -82.38     54.92 o 
   1  23   4      495.19      362.71     54.65 o 
   2  23   4      470.60      319.68     67.24 o 
   3  23   4      382.21      398.82     54.31 o 
   4  23   4      201.60      197.21     72.97 o 
   5  23   4       32.52       29.06     21.47 o 
   6  23   4      784.57      970.16     63.31 o 
   7  23   4      564.61      448.80     47.55 o 
   8  23   4      103.19      145.94     28.30 o 
   9  23   4      101.63      152.37     29.43 o 
  10  23   4      324.44      246.31     32.86 o 
  11  23   4      673.07      829.32     57.73 o 
  12  23   4       90.21       89.24     31.20 o 
   0  24   4      741.56      569.51     88.01 o 
   1  24   4      115.01      223.81     51.13 o 
   2  24   4      656.14      616.05    107.67 o 
   3  24   4       15.09       45.09     33.94 o 
   4  24   4      884.36      960.08     59.34 o 
   5  24   4      662.70      438.91     50.52 o 
   6  24   4       45.59       94.77     30.36 o 
   7  24   4     1184.86      970.52     58.98 o 
   8  24   4      641.14      615.94     38.91 o 
   9  24   4      608.94      584.93     39.16 o 
  10  24   4       23.79       55.85     27.58 o 
  11  24   4       22.49       -8.09     27.05 o 
  12  24   4       30.42       -5.34     27.99 o 
   0  25   4      763.69      870.33    100.49 o 
   1  25   4      774.83      896.66     72.39 o 
   2  25   4       51.79       45.34     44.51 o 
   3  25   4      522.34      579.51     62.24 o 
   4  25   4      643.88      554.09     68.19 o 
   5  25   4        0.17       44.96     36.39 o 
   6  25   4      105.19      208.58     46.77 o 
   7  25   4      111.15       56.66     28.18 o 
   8  25   4      134.44       98.80     28.25 o 
   9  25   4       24.87       79.14     28.38 o 
  10  25   4      481.06      527.82     40.01 o 
  11  25   4        5.67       72.51     29.31 o 
   0  26   4      130.07      221.59     72.24 o 
   1  26   4        3.59       44.75     45.50 o 
   2  26   4      435.85      489.01    134.53 o 
   3  26   4       21.53      -30.35     33.61 o 
   4  26   4       40.11       37.13     43.59 o 
   5  26   4      715.72      581.50     61.96 o 
   6  26   4      157.74       70.85     40.78 o 
   7  26   4      469.66      343.60     51.33 o 
   8  26   4      126.17      235.39     32.74 o 
   9  26   4       42.68       66.57     29.80 o 
  10  26   4       17.70       46.69     28.68 o 
   0  27   4       49.37      -40.01     62.23 o 
   1  27   4       11.37       39.92     46.38 o 
   2  27   4      206.97       44.80     46.68 o 
   3  27   4      183.78      152.68     40.06 o 
   4  27   4      955.47     1188.77     87.61 o 
   5  27   4      327.72      449.92    157.30 o 
   6  27   4     1047.97     1009.03    113.09 o 
   7  27   4       23.05       72.93     42.87 o 
   8  27   4     1119.52      895.22     59.70 o 
   9  27   4       50.83      190.75     33.01 o 
  10  27   4       98.06      130.34     33.53 o 
   0  28   4        0.04       70.46     69.43 o 
   1  28   4      202.67      220.52     54.65 o 
   2  28   4        7.49        4.95     35.77 o 
   3  28   4       42.51       60.86     38.50 o 
   4  28   4     1288.71     1192.74    220.34 o 
   5  28   4      122.06      150.64    140.12 o 
   6  28   4      130.82      150.78     45.11 o 
   7  28   4       11.16       49.57     51.84 o 
   8  28   4        2.43       23.56     37.05 o 
   9  28   4       55.03       29.58     36.45 o 
   0  29   4      360.17      556.50     93.69 o 
   1  29   4        1.27       20.58     48.21 o 
   2  29   4      251.36      191.08     44.41 o 
   3  29   4       24.14       73.79     49.71 o 
   4  29   4        2.01       78.77    129.44 o 
   5  29   4       26.04       59.40     48.80 o 
   6  29   4       45.61       57.72     42.15 o 
   7  29   4       98.04      142.03     49.94 o 
   0  30   4       44.32       72.75     73.86 o 
   1  30   4        9.62       14.54     49.46 o 
   2  30   4      383.86      441.71     52.16 o 
   3  30   4       80.50      119.45     97.33 o 
   4  30   4       13.49       23.67     48.16 o 
   5  30   4        1.91        6.99     51.14 o 
   6  30   4      281.06      237.18    115.42 o 
   0  31   4        6.24      -52.29     67.34 o 
   1  31   4        7.77      -31.82     49.73 o 
   2  31   4        6.11       92.09     69.13 o 
   3  31   4       52.03       83.88     53.83 o 
   4  31   4      139.03      130.96     57.48 o 
   0  32   4       45.52       48.83     80.13 o 
   1  32   4        6.48       -5.52     41.88 o 
   1   1   5     2129.68     2287.21     54.41 o 
   2   1   5      276.92      217.47     37.74 o 
   3   1   5      562.55      756.84     38.63 o 
   4   1   5     2468.93     2477.02     76.89 o 
   5   1   5      601.08      582.34     27.78 o 
   6   1   5        0.10       40.31     16.50 o 
   7   1   5      984.07      982.10     36.30 o 
   8   1   5       96.40       43.58     15.95 o 
   9   1   5     1770.23     1845.91     41.32 o 
  10   1   5      201.02      274.01     19.77 o 
  11   1   5     1315.56     1214.79     34.35 o 
  12   1   5      300.62      476.29     30.69 o 
  13   1   5       66.11       56.62     22.97 o 
  14   1   5        5.47       23.64     30.59 o 
  15   1   5       12.86       39.97     40.02 o 
  16   1   5      448.62      459.14     73.56 o 
  17   1   5       47.67       -5.02     56.70 o 
   1   2   5        0.03       40.77     17.83 o 
   2   2   5       11.71      -20.16     20.38 o 
   3   2   5       21.76      217.74     46.07 o 
   4   2   5      214.20      315.67     28.66 o 
   5   2   5       99.04       49.99     22.05 o 
   6   2   5      346.81      347.13     26.87 o 
   7   2   5      308.97      193.90     18.23 o 
   8   2   5        2.08       21.04     14.53 o 
   9   2   5        4.27       22.26     15.25 o 
  10   2   5     1007.70     1218.20     34.91 o 
  11   2   5      203.37      192.03     24.34 o 
  12   2   5     2392.15     2387.16     63.53 o 
  13   2   5      161.53      103.44     24.03 o 
  14   2   5       10.44       -6.69     24.46 o 
  15   2   5        6.88       42.52     40.07 o 
  16   2   5       73.23      186.78     60.40 o 
  17   2   5       33.37       17.66     58.41 o 
   1   3   5      396.92      424.45     46.47 o 
   2   3   5      237.61      129.79     22.35 o 
   3   3   5     1820.17     2077.52     60.30 o 
   4   3   5       38.41       50.34     17.56 o 
   5   3   5        3.66      -27.40     18.27 o 
   6   3   5      134.96      238.43     41.12 o 
   7   3   5       55.12       73.97     14.95 o 
   8   3   5      621.92      594.28     29.38 o 
   9   3   5       54.17      118.02     16.99 o 
  10   3   5      174.98      165.49     25.32 o 
  11   3   5        0.24       19.15     21.80 o 
  12   3   5        1.78       62.59     22.54 o 
  13   3   5        0.47       14.43     21.98 o 
  14   3   5      562.12      557.70     52.49 o 
  15   3   5       16.09       27.52     29.00 o 
  16   3   5       43.75      -19.68     93.58 o 
  17   3   5        4.74      -76.02     50.68 o 
   1   4   5      271.60      210.42     60.03 o 
   2   4   5     1239.68     1605.67     43.89 o 
   3   4   5     3326.81     2652.28     58.93 o 
   4   4   5     5892.14     5491.56    114.85 o 
   5   4   5       83.40      119.89     15.95 o 
   6   4   5      157.80      177.79     16.49 o 
   7   4   5       27.45       62.76     15.62 o 
   8   4   5       41.19       42.89     20.53 o 
   9   4   5     1583.66     1525.97     47.92 o 
  10   4   5     1060.90     1324.50     52.15 o 
  11   4   5     1980.51     2032.04     57.29 o 
  12   4   5       14.26       44.93     21.22 o 
  13   4   5       95.45       95.52     24.54 o 
  14   4   5       97.65      101.37     34.71 o 
  15   4   5       76.98       41.19     27.06 o 
  16   4   5        0.32       47.29     40.13 o 
  17   4   5       13.23      -65.67     54.40 o 
   1   5   5      112.70      175.35     28.01 o 
   2   5   5      482.06      605.40     40.73 o 
   3   5   5      307.21      409.62     27.77 o 
   4   5   5      336.00      294.55     19.68 o 
   5   5   5      542.53      421.56     20.69 o 
   6   5   5     3939.10     3897.13     67.46 o 
   7   5   5     1418.67     1610.22     41.69 o 
   8   5   5      411.53      470.20     28.56 o 
   9   5   5     1140.81     1364.01     46.66 o 
  10   5   5     2779.30     3024.52     97.40 o 
  11   5   5      904.84     1018.15     45.06 o 
  12   5   5     2504.58     2234.54     61.67 o 
  13   5   5      733.65      691.91     40.66 o 
  14   5   5      216.73      135.09     41.54 o 
  15   5   5        0.40        8.62     27.40 o 
  16   5   5      102.08      105.27     30.48 o 
  17   5   5       53.23      -18.65     74.30 o 
   1   6   5      246.22      243.33     43.65 o 
   2   6   5      773.67      757.95     42.30 o 
   3   6   5       21.21       27.55     17.39 o 
   4   6   5      106.56      232.79     27.26 o 
   5   6   5      377.15      396.06     24.30 o 
   6   6   5        2.19       26.45     17.65 o 
   7   6   5      505.53      509.69     27.39 o 
   8   6   5      769.71      704.30     35.52 o 
   9   6   5     1112.25     1005.20     42.02 o 
  10   6   5        7.11       71.88     22.11 o 
  11   6   5        4.95       -9.31     19.46 o 
  12   6   5      116.11      133.53     26.85 o 
  13   6   5      151.88      123.02     30.58 o 
  14   6   5       71.30       13.06     26.41 o 
  15   6   5       17.39       42.63     27.52 o 
  16   6   5       72.16       92.26     30.69 o 
  17   6   5        0.78        9.99     51.40 o 
   1   7   5      200.80      237.54     20.97 o 
   2   7   5     1403.25     1228.13     51.36 o 
   3   7   5     2097.91     2331.40     93.46 o 
   4   7   5      259.23      266.06     28.98 o 
   5   7   5     3757.65     3721.02     65.38 o 
   6   7   5      100.23      157.61     20.78 o 
   7   7   5       69.87      137.15     20.67 o 
   8   7   5       45.68       44.32     19.53 o 
   9   7   5        0.03       -0.42     20.09 o 
  10   7   5     1356.25     1307.99     83.43 o 
  11   7   5      149.63      114.58     28.47 o 
  12   7   5       98.39      165.82     27.53 o 
  13   7   5       13.06       28.53     27.55 o 
  14   7   5      614.03      595.45     40.72 o 
  15   7   5        7.45       10.64     26.88 o 
  16   7   5        1.99       24.54     27.82 o 
  17   7   5        5.03       -7.08     29.01 o 
   1   8   5       81.40      193.48     30.29 o 
   2   8   5      145.07      157.69     35.78 o 
   3   8   5     1384.62     1605.63     59.38 o 
   4   8   5       54.68       76.53     34.48 o 
   5   8   5      852.86      929.78     39.22 o 
   6   8   5       14.33       -4.77     17.67 o 
   7   8   5      686.04      748.02     67.60 o 
   8   8   5      343.42      315.57     33.74 o 
   9   8   5      165.79       93.86     21.74 o 
  10   8   5      438.97      458.04     35.43 o 
  11   8   5      520.21      540.08     39.16 o 
  12   8   5      527.60      430.63     38.34 o 
  13   8   5      590.31      599.62     44.26 o 
  14   8   5        4.81      -13.71     28.33 o 
  15   8   5      302.03      252.34     42.23 o 
  16   8   5      105.00       98.37     30.70 o 
   1   9   5      278.74      442.97     33.09 o 
   2   9   5      119.07      124.49     26.68 o 
   3   9   5     2755.26     2807.00    102.92 o 
   4   9   5      943.75      912.32     52.35 o 
   5   9   5     1087.59     1224.86     36.74 o 
   6   9   5      584.30      547.32     27.89 o 
   7   9   5       14.93       31.28     20.98 o 
   8   9   5      300.75      411.28     26.77 o 
   9   9   5       15.97       12.62     19.66 o 
  10   9   5      592.61      549.06     31.49 o 
  11   9   5       66.26       16.90     24.71 o 
  12   9   5      950.30      955.75     65.36 o 
  13   9   5      494.97      424.75     60.19 o 
  14   9   5      166.10      118.78     31.51 o 
  15   9   5        2.62       44.30     36.63 o 
  16   9   5       40.09       10.77     27.68 o 
   1  10   5      219.82      258.30     28.47 o 
   2  10   5        0.11        4.36     24.32 o 
   3  10   5      464.82      443.69     42.01 o 
   4  10   5      376.30      346.36     49.64 o 
   5  10   5     2731.56     2899.69     61.37 o 
   6  10   5      392.17      371.06     25.33 o 
   7  10   5      586.12      510.02     30.34 o 
   8  10   5        2.67       28.51     20.28 o 
   9  10   5      470.59      407.62     36.09 o 
  10  10   5     1206.31     1337.49     41.64 o 
  11  10   5       68.01       45.32     28.53 o 
  12  10   5       80.50      184.70     33.39 o 
  13  10   5      509.21      508.85     59.67 o 
  14  10   5       40.22       -8.40     34.05 o 
  15  10   5      176.95       62.87     31.04 o 
  16  10   5       16.81        6.74     29.34 o 
   1  11   5      101.98       93.50     24.86 o 
   2  11   5     1092.87      876.71     62.23 o 
   3  11   5     1238.09     1168.03     52.95 o 
   4  11   5      227.69      191.51     29.82 o 
   5  11   5      579.62      665.68     31.80 o 
   6  11   5      458.17      419.37     26.60 o 
   7  11   5       43.13       77.13     20.54 o 
   8  11   5      307.27      314.65     31.61 o 
   9  11   5     1233.60      893.90     63.33 o 
  10  11   5       83.23      147.80     35.28 o 
  11  11   5      286.29      335.22     37.35 o 
  12  11   5      592.55      470.22     41.76 o 
  13  11   5       21.74       -1.28     31.72 o 
  14  11   5      224.00      236.00     39.42 o 
  15  11   5        7.84       76.09     36.71 o 
  16  11   5        5.35        1.68     28.86 o 
   1  12   5       86.87      160.83     47.63 o 
   2  12   5       88.20      123.62     27.92 o 
   3  12   5       56.70       67.71     41.86 o 
   4  12   5      517.91      503.34     39.17 o 
   5  12   5       45.60      143.91     22.41 o 
   6  12   5       11.31       19.86     19.20 o 
   7  12   5     1500.89     1456.63     49.97 o 
   8  12   5      995.56     1078.34     42.07 o 
   9  12   5     1943.21     2174.98     51.46 o 
  10  12   5      147.86      199.25     32.07 o 
  11  12   5      495.70      459.25     54.61 o 
  12  12   5      733.74      724.33     69.61 o 
  13  12   5      201.12      256.84     36.88 o 
  14  12   5        3.89       43.38     32.73 o 
  15  12   5        1.23       25.05     30.43 o 
  16  12   5       14.37      -26.13     28.66 o 
   1  13   5      326.87      230.50     42.05 o 
   2  13   5      761.40      714.45     42.01 o 
   3  13   5       38.31       49.42     27.51 o 
   4  13   5        0.00       -1.28     27.40 o 
   5  13   5      395.98      415.51     30.63 o 
   6  13   5        0.18       51.67     21.69 o 
   7  13   5      205.00      126.25     22.06 o 
   8  13   5        9.16       80.80     19.51 o 
   9  13   5       90.49      142.21     23.67 o 
  10  13   5      720.59      779.47     43.09 o 
  11  13   5       12.45       -5.17     26.00 o 
  12  13   5      549.11      351.63     39.33 o 
  13  13   5       75.76       57.07     31.72 o 
  14  13   5      119.20       91.07     33.97 o 
  15  13   5      272.69      215.76     46.23 o 
   1  14   5      639.65      968.74     67.93 o 
   2  14   5        3.62       -1.65     48.44 o 
   3  14   5     2808.20     2901.86    165.15 o 
   4  14   5       43.29      236.35     34.49 o 
   5  14   5        3.58       37.11     21.22 o 
   6  14   5       18.80       55.06     22.07 o 
   7  14   5        1.61       13.30     20.85 o 
   8  14   5      145.45      125.54     21.74 o 
   9  14   5      351.84      290.58     29.04 o 
  10  14   5      123.54      105.46     30.63 o 
  11  14   5      421.41      352.38     37.31 o 
  12  14   5      443.86      410.64     43.61 o 
  13  14   5      133.49       92.30     33.21 o 
  14  14   5        3.26       73.79     32.35 o 
  15  14   5      265.03      278.77     41.43 o 
   1  15   5       82.05      159.00     43.28 o 
   2  15   5      191.22      234.95     48.85 o 
   3  15   5       60.55      183.88     32.04 o 
   4  15   5     1100.34     1385.88     59.48 o 
   5  15   5       49.05      145.36     34.16 o 
   6  15   5      143.90      124.89     23.80 o 
   7  15   5      109.15      192.98     25.35 o 
   8  15   5     1024.71      945.50     61.79 o 
   9  15   5       15.30        3.63     24.97 o 
  10  15   5      298.86      251.36     32.92 o 
  11  15   5       16.21       19.78     27.34 o 
  12  15   5       79.84      100.10     32.90 o 
  13  15   5       35.27       28.74     31.61 o 
  14  15   5      124.54      117.60     70.54 o 
  15  15   5       17.33       14.97     33.46 o 
   1  16   5        9.05       55.70     60.68 o 
   2  16   5      395.45      325.54     52.00 o 
   3  16   5     7553.75     7871.13    177.22 o 
   4  16   5      844.22      869.72     50.12 o 
   5  16   5      280.11      361.94     69.25 o 
   6  16   5     2410.82     2472.96     61.13 o 
   7  16   5       63.60      139.50     24.26 o 
   8  16   5      113.95      154.25     27.12 o 
   9  16   5        1.09      -36.91     24.61 o 
  10  16   5      349.93      429.81     37.71 o 
  11  16   5      602.54      472.09     39.69 o 
  12  16   5       29.90        3.86     38.97 o 
  13  16   5      631.31      610.88     49.51 o 
  14  16   5      513.34      407.21     71.51 o 
   1  17   5      158.79      131.76     45.60 o 
   2  17   5      327.17      401.66     97.59 o 
   3  17   5      126.60      150.05     45.85 o 
   4  17   5     1693.99     1783.76    105.41 o 
   5  17   5     1847.30     1703.71     53.52 o 
   6  17   5      154.77      155.67     24.91 o 
   7  17   5      655.72      699.71     47.54 o 
   8  17   5       57.87       76.03     29.49 o 
   9  17   5      515.93      533.09     39.41 o 
  10  17   5        1.51       71.54     28.20 o 
  11  17   5      378.59      348.73     36.96 o 
  12  17   5        0.20       23.95     29.14 o 
  13  17   5      226.06      121.54     36.20 o 
  14  17   5       11.92       30.98     33.70 o 
   1  18   5       21.89       66.25     44.85 o 
   2  18   5        0.66      -14.83     50.14 o 
   3  18   5       35.78      181.44    120.81 o 
   4  18   5      587.57      682.52    118.89 o 
   5  18   5       32.85       33.06     26.68 o 
   6  18   5      235.97      274.56     43.61 o 
   7  18   5      577.79      586.53     39.98 o 
   8  18   5      109.47       80.04     27.23 o 
   9  18   5        8.90      -20.26     26.41 o 
  10  18   5      165.09      167.51     37.06 o 
  11  18   5        3.31        7.48     28.06 o 
  12  18   5       33.91       29.16     28.99 o 
  13  18   5       35.80       57.61     35.10 o 
  14  18   5       43.38       17.22     33.79 o 
   1  19   5      220.04      198.10     50.07 o 
   2  19   5       20.57      -40.20     50.05 o 
   3  19   5     1638.22     1621.73     89.38 o 
   4  19   5       80.46      146.84     65.45 o 
   5  19   5      193.40      188.18     31.44 o 
   6  19   5      249.11      169.13     28.87 o 
   7  19   5        5.94       28.24     27.16 o 
   8  19   5      172.71      166.83     30.33 o 
   9  19   5      419.63      389.94     37.70 o 
  10  19   5      448.57      430.18     39.12 o 
  11  19   5        4.78       71.99     30.15 o 
  12  19   5      135.96       46.96     29.54 o 
  13  19   5       33.52        0.46     32.42 o 
   1  20   5      256.17      239.00     52.47 o 
   2  20   5      229.62      350.61     59.31 o 
   3  20   5      143.37      168.20     55.27 o 
   4  20   5      187.06      212.18    128.62 o 
   5  20   5       10.26      106.07     35.99 o 
   6  20   5      512.36      371.29     41.13 o 
   7  20   5      566.04      600.70     56.85 o 
   8  20   5       60.70       70.78     29.56 o 
   9  20   5        2.60       42.31     31.41 o 
  10  20   5      685.94      661.46     45.45 o 
  11  20   5        0.43       -3.79     28.86 o 
  12  20   5        5.49       39.18     30.34 o 
  13  20   5       20.43       56.50     31.96 o 
   1  21   5     1051.46     1078.86     78.15 o 
   2  21   5      115.54      172.73     50.95 o 
   3  21   5      709.38      799.04    188.74 o 
   4  21   5      340.46      224.07     39.67 o 
   5  21   5      682.80      668.64     58.37 o 
   6  21   5      497.60      389.82     47.97 o 
   7  21   5      738.74      740.33     44.24 o 
   8  21   5      863.36      734.42     45.26 o 
   9  21   5      458.05      331.75     38.20 o 
  10  21   5       54.56       51.84     45.05 o 
  11  21   5       43.57        2.52     38.09 o 
  12  21   5       69.22        4.07     30.42 o 
   1  22   5      455.29      785.51    121.96 o 
   2  22   5       11.07      -20.88     43.30 o 
   3  22   5      386.99      477.06     62.18 o 
   4  22   5        7.86       34.75     46.29 o 
   5  22   5      159.97      102.27     36.75 o 
   6  22   5       69.26       62.59     37.13 o 
   7  22   5      524.82      498.15     76.16 o 
   8  22   5      185.35      179.29     33.76 o 
   9  22   5        6.38       77.66     30.99 o 
  10  22   5      162.21      191.91     36.33 o 
  11  22   5        3.93      -33.22     29.70 o 
  12  22   5        0.00      -14.05     30.64 o 
   1  23   5      736.23      834.22     73.80 o 
   2  23   5       60.44      -16.03     45.65 o 
   3  23   5      514.25      555.90     64.39 o 
   4  23   5        0.50       -5.23     37.27 o 
   5  23   5        1.24       11.18     35.19 o 
   6  23   5       11.32       50.94     44.89 o 
   7  23   5       68.99      130.28     36.79 o 
   8  23   5       31.40       71.34     34.52 o 
   9  23   5       54.34      168.08     37.79 o 
  10  23   5       68.27       37.92     32.62 o 
  11  23   5       42.55       66.63     33.12 o 
   1  24   5        7.59      120.14     72.42 o 
   2  24   5       12.56       72.45     54.59 o 
   3  24   5      622.24      656.46     68.66 o 
   4  24   5      181.70      208.76     42.84 o 
   5  24   5      360.28      385.13     93.90 o 
   6  24   5        1.24       13.57     69.61 o 
   7  24   5       39.36       56.96     34.40 o 
   8  24   5        0.00       49.64     35.99 o 
   9  24   5      577.52      661.86     53.21 o 
  10  24   5       44.57       16.70     34.87 o 
   1  25   5      185.57      421.51     68.19 o 
   2  25   5      623.71      755.96     71.80 o 
   3  25   5      125.73      197.15     55.18 o 
   4  25   5        5.26        4.14     35.30 o 
   5  25   5      183.22      156.91     50.66 o 
   6  25   5      479.94      489.37     72.40 o 
   7  25   5        5.97       -5.53     33.35 o 
   8  25   5      225.13      186.08     40.97 o 
   9  25   5       10.60      -31.99     33.68 o 
   1  26   5      595.96      523.46     67.00 o 
   2  26   5        4.74       29.52     48.59 o 
   3  26   5       59.33       80.75     39.43 o 
   4  26   5       19.70       85.05     49.84 o 
   5  26   5      213.24      178.32     53.46 o 
   6  26   5      267.60      252.84     59.58 o 
   7  26   5       75.11      106.17     43.91 o 
   8  26   5       23.36       49.98     35.90 o 
   1  27   5        2.57       54.01     61.12 o 
   2  27   5       59.11       41.10     51.21 o 
   3  27   5      791.02      844.62    127.47 o 
   4  27   5        0.93       26.53     47.42 o 
   5  27   5      158.69      186.25     55.22 o 
   6  27   5        4.18        0.93     78.25 o 
   7  27   5       23.84       37.61     88.35 o 
   1  28   5      237.35      261.19     60.54 o 
   2  28   5       46.98      -32.04     48.86 o 
   3  28   5       15.80      -23.47     47.01 o 
   4  28   5        0.47       14.37     49.26 o 
   5  28   5        1.18       19.17     77.89 o 
   6  28   5        6.53      121.57     55.95 o 
   1  29   5      413.01      378.41    135.35 o 
   2  29   5        4.25      -49.33     53.86 o 
   3  29   5        6.25        4.04     86.53 o 
   4  29   5      121.68       79.86     54.08 o 
   5  29   5      357.40      278.41     65.68 o 
   1  30   5       18.64      -61.78     64.84 o 
   2  30   5       11.84       60.06     54.12 o 
   0   0   6     1372.57     1327.90    149.24 o 
   1   0   6       62.63        8.44     25.87 o 
   2   0   6       91.67       29.85     32.37 o 
   3   0   6     2040.09     1837.30     84.71 o 
   4   0   6       13.60       10.87     39.57 o 
   5   0   6      375.84      490.73     64.82 o 
   6   0   6        2.99       -7.59     39.89 o 
   7   0   6       41.48       -8.34     29.95 o 
   8   0   6     2060.34     1688.79    199.01 o 
   9   0   6      108.62       85.69     68.96 o 
  10   0   6     1127.68     1201.97     82.14 o 
  11   0   6     2040.78     1967.34     99.76 o 
  12   0   6     1258.37     1533.58    174.64 o 
  13   0   6     3444.21     3460.60    266.95 o 
  14   0   6      406.47      461.90    139.82 o 
  15   0   6       33.26      -32.12     82.64 o 
  16   0   6        6.26       21.69     87.78 o 
   0   1   6      157.99      232.98     30.72 o 
   1   1   6      839.23      761.46     31.32 o 
   2   1   6      117.41      139.18     27.49 o 
   3   1   6       33.84      119.19     29.20 o 
   4   1   6     1102.58     1267.72     62.90 o 
   5   1   6       53.90       30.75     22.38 o 
   6   1   6      124.15       95.98     31.84 o 
   7   1   6      341.29      277.98     46.88 o 
   8   1   6        0.46       66.15     29.75 o 
   9   1   6     1180.79     1008.68     78.09 o 
  10   1   6     1002.09     1112.04     64.93 o 
  11   1   6      666.09      562.25     46.78 o 
  12   1   6      248.72      262.07     40.37 o 
  13   1   6       67.87      234.53     41.20 o 
  14   1   6      646.90      561.44     83.86 o 
  15   1   6      223.31      199.62     49.16 o 
  16   1   6        5.65       -6.45     59.87 o 
   0   2   6        3.91       27.04     45.24 o 
   1   2   6       54.65       90.36     22.63 o 
   2   2   6      981.79     1028.40     37.31 o 
   3   2   6      411.62      589.18     41.95 o 
   4   2   6        0.04       37.68     29.73 o 
   5   2   6      428.54      337.57     24.51 o 
   6   2   6      286.37      239.84     33.55 o 
   7   2   6       23.49       56.05     29.51 o 
   8   2   6      344.00      416.89     38.89 o 
   9   2   6      780.96      856.19     51.90 o 
  10   2   6      613.11      661.79     41.40 o 
  11   2   6       32.88       67.67     34.39 o 
  12   2   6      575.34      631.53     49.58 o 
  13   2   6       41.43       66.88     36.00 o 
  14   2   6       25.99       48.67     39.58 o 
  15   2   6        0.70      -44.30     41.77 o 
  16   2   6       17.36      -37.66     58.53 o 
   0   3   6     1675.05     1609.96     62.48 o 
   1   3   6      979.96     1115.01     38.61 o 
   2   3   6        4.41       -3.39     23.09 o 
   3   3   6       50.03      104.53     26.31 o 
   4   3   6      866.79      689.75     53.64 o 
   5   3   6      230.95      184.59     27.04 o 
   6   3   6       55.96       46.87     24.28 o 
   7   3   6      597.27      597.70     51.84 o 
   8   3   6     1746.99     1901.84     68.75 o 
   9   3   6        1.24       84.51     25.30 o 
  10   3   6        8.42       80.92     25.82 o 
  11   3   6        1.89       55.29     25.45 o 
  12   3   6       14.60      111.01     51.23 o 
  13   3   6      359.33      422.75     45.45 o 
  14   3   6       20.69       37.98     42.43 o 
  15   3   6       74.86       79.60     45.40 o 
  16   3   6        8.86       53.90     61.51 o 
   0   4   6      162.10      244.32     41.69 o 
   1   4   6      455.29      467.43     36.12 o 
   2   4   6       73.43      284.94     30.01 o 
   3   4   6      762.36      624.60     34.55 o 
   4   4   6      945.83      961.51     40.04 o 
   5   4   6      633.20      466.43     33.17 o 
   6   4   6       69.25       78.74     23.89 o 
   7   4   6      172.67       90.50     28.58 o 
   8   4   6      279.00      373.34     32.53 o 
   9   4   6     1959.35     1783.39     50.18 o 
  10   4   6      137.43      207.96     29.27 o 
  11   4   6      230.92      252.26     30.29 o 
  12   4   6       29.20       36.39     39.74 o 
  13   4   6       35.16       57.96     36.20 o 
  14   4   6       44.77       46.36     52.00 o 
  15   4   6       61.68      155.48     47.55 o 
  16   4   6        4.12      -20.59     43.74 o 
   0   5   6     1795.48     1485.85    114.63 o 
   1   5   6      644.33      633.25     44.04 o 
   2   5   6      112.04       91.98     24.55 o 
   3   5   6      267.05      324.86     29.12 o 
   4   5   6      693.72      897.50     41.48 o 
   5   5   6      330.12      284.66     27.07 o 
   6   5   6      645.61      654.65     48.29 o 
   7   5   6      296.47      379.97     30.62 o 
   8   5   6     1205.68     1135.99     46.13 o 
   9   5   6      994.10      932.12     39.38 o 
  10   5   6     1522.15     1605.44     56.99 o 
  11   5   6     1658.11     1591.09     49.85 o 
  12   5   6       70.50       40.51     25.69 o 
  13   5   6       16.18       54.47     43.07 o 
  14   5   6       82.43       71.97     44.52 o 
  15   5   6       42.31       96.79     45.37 o 
   0   6   6        3.09      206.37     68.66 o 
   1   6   6       66.88      107.32     45.11 o 
   2   6   6      903.79     1035.85     72.65 o 
   3   6   6     2075.56     2231.48     60.81 o 
   4   6   6       26.76      141.15     27.26 o 
   5   6   6     2012.89     1901.80     76.31 o 
   6   6   6        1.48      308.65     32.64 o 
   7   6   6      439.33      571.30     39.40 o 
   8   6   6     2923.35     2468.96     61.02 o 
   9   6   6      109.62      111.38     36.39 o 
  10   6   6      535.66      659.24     47.75 o 
  11   6   6        1.24       56.55     24.78 o 
  12   6   6      502.99      440.14     53.70 o 
  13   6   6       91.12       54.92     30.97 o 
  14   6   6        6.12      -26.97     39.96 o 
  15   6   6       23.54       87.81     46.68 o 
   0   7   6      690.59      652.18     81.21 o 
   1   7   6       42.90      109.15     29.98 o 
   2   7   6        6.84       41.08     29.53 o 
   3   7   6       55.05      166.54     32.21 o 
   4   7   6      375.95      409.56     32.57 o 
   5   7   6     1296.51     1346.50     50.41 o 
   6   7   6     2414.89     2268.87     57.29 o 
   7   7   6     1465.62     1512.55     47.92 o 
   8   7   6      253.75      351.02     30.10 o 
   9   7   6       29.79      101.95     26.76 o 
  10   7   6      221.83      291.12     29.22 o 
  11   7   6       46.49      127.93     26.21 o 
  12   7   6      231.21      184.53     31.25 o 
  13   7   6        0.81       40.04     30.31 o 
  14   7   6       43.95       30.09     29.25 o 
  15   7   6        0.40        2.24     43.14 o 
   0   8   6      360.88      241.36     35.87 o 
   1   8   6        5.31       -8.73     26.74 o 
   2   8   6        1.85       34.56     29.02 o 
   3   8   6      103.99       93.65     29.09 o 
   4   8   6      413.51      358.98     39.10 o 
   5   8   6      507.18      602.48     37.83 o 
   6   8   6      137.42      305.18     29.11 o 
   7   8   6     3479.12     3843.39     72.29 o 
   8   8   6     1175.59     1115.15     43.24 o 
   9   8   6       15.20      -18.77     21.59 o 
  10   8   6       19.91       34.08     23.98 o 
  11   8   6      676.90      769.17     59.64 o 
  12   8   6       63.41      -11.51     48.55 o 
  13   8   6      130.95       62.34     31.29 o 
  14   8   6       67.22       37.00     32.35 o 
  15   8   6      373.57      314.43     57.19 o 
   0   9   6       17.03      157.22     67.97 o 
   1   9   6      641.50      438.01     40.97 o 
   2   9   6      527.91      611.78     43.38 o 
   3   9   6      195.20      172.77     34.75 o 
   4   9   6      698.34      770.96     39.12 o 
   5   9   6     1898.84     1770.74     61.55 o 
   6   9   6     2002.56     2029.66     60.20 o 
   7   9   6      230.38      342.84     36.84 o 
   8   9   6        9.88       72.76     23.16 o 
   9   9   6        0.64        2.10     21.59 o 
  10   9   6        2.08       54.57     24.69 o 
  11   9   6      699.66      710.68     42.35 o 
  12   9   6       17.99       36.31     30.69 o 
  13   9   6      244.56      186.20     57.33 o 
  14   9   6       59.74       98.34     34.44 o 
  15   9   6        0.80       54.47     38.79 o 
   0  10   6       52.92       36.83     62.23 o 
   1  10   6       76.95       67.35     43.66 o 
   2  10   6        0.94       19.01     27.01 o 
   3  10   6      350.01      260.39     37.03 o 
   4  10   6      259.15      244.48     32.91 o 
   5  10   6     1138.67     1244.43     63.30 o 
   6  10   6     2767.76     3006.92     66.83 o 
   7  10   6     1235.92     1075.57     54.25 o 
   8  10   6      244.44      290.87     27.57 o 
   9  10   6       62.91       57.19     22.71 o 
  10  10   6       17.51       25.63     22.93 o 
  11  10   6      119.21      104.08     28.95 o 
  12  10   6      107.71       77.37     32.34 o 
  13  10   6      234.32      191.42     36.97 o 
  14  10   6        0.29        5.18     31.56 o 
  15  10   6       33.46       10.42     31.91 o 
   0  11   6       10.30      183.53     67.76 o 
   1  11   6       72.63       68.36     44.37 o 
   2  11   6       29.95      -15.83     67.02 o 
   3  11   6      291.50      311.45     38.23 o 
   4  11   6      183.76      113.22     30.57 o 
   5  11   6     3339.37     3414.63    103.82 o 
   6  11   6      432.33      607.58     43.53 o 
   7  11   6       88.00       64.57     23.59 o 
   8  11   6      856.97      935.01     42.79 o 
   9  11   6      293.84      188.26     26.33 o 
  10  11   6      324.20      335.82     32.11 o 
  11  11   6      431.06      184.33     35.10 o 
  12  11   6        3.38       -5.48     29.65 o 
  13  11   6       51.08       93.13     38.37 o 
  14  11   6        9.42       -9.64     31.69 o 
   0  12   6      931.18      622.02     89.20 o 
   1  12   6        3.23       -3.17     54.95 o 
   2  12   6       63.90      115.24     60.38 o 
   3  12   6      352.32      379.61     59.74 o 
   4  12   6     1277.08     1471.55     63.68 o 
   5  12   6      179.69      183.68     49.78 o 
   6  12   6      298.81      366.59     30.45 o 
   7  12   6      263.98      242.43     26.96 o 
   8  12   6      575.36      600.63     32.66 o 
   9  12   6      291.56      323.87     29.03 o 
  10  12   6       58.59       68.06     25.72 o 
  11  12   6       30.59       36.62     30.76 o 
  12  12   6       83.03       54.59     46.24 o 
  13  12   6       72.60      117.97     35.45 o 
  14  12   6       11.95      -20.11     30.88 o 
   0  13   6     1023.47      920.16    102.27 o 
   1  13   6       38.42      118.36     47.17 o 
   2  13   6      431.79      305.34     54.41 o 
   3  13   6       37.29       80.95     45.90 o 
   4  13   6      486.01      546.78     44.67 o 
   5  13   6      970.19      728.32     56.33 o 
   6  13   6      668.98      689.54     67.33 o 
   7  13   6      114.61      192.55     25.72 o 
   8  13   6       32.43      121.94     24.86 o 
   9  13   6      105.45       54.21     24.03 o 
  10  13   6        9.25        8.24     27.45 o 
  11  13   6        1.05      -17.62     27.37 o 
  12  13   6      273.50      277.97     40.24 o 
  13  13   6       27.17       51.87     34.13 o 
  14  13   6       73.84      118.29     38.16 o 
   0  14   6     3570.09     3252.81    178.48 o 
   1  14   6      581.19      831.52     86.41 o 
   2  14   6      237.08      291.06     53.66 o 
   3  14   6      237.27      339.30     55.06 o 
   4  14   6     1051.88     1049.06    138.58 o 
   5  14   6       22.86      107.30     26.93 o 
   6  14   6      259.01      232.22     30.75 o 
   7  14   6       23.73       27.78     22.49 o 
   8  14   6      598.63      466.98     42.50 o 
   9  14   6       24.93       47.67     25.71 o 
  10  14   6      302.80      205.63     33.44 o 
  11  14   6        0.45       -8.70     28.20 o 
  12  14   6       85.49      177.26     37.24 o 
  13  14   6      198.12      123.43     36.91 o 
  14  14   6       11.13       39.81     37.81 o 
   0  15   6      550.42      523.95     85.28 o 
   1  15   6      483.04      701.98    144.29 o 
   2  15   6     5117.32     4783.22    161.39 o 
   3  15   6      361.20      349.97     55.71 o 
   4  15   6     1020.10     1041.82     76.67 o 
   5  15   6      317.98      394.16     39.60 o 
   6  15   6        1.95      -33.46     22.31 o 
   7  15   6       72.58       95.09     24.58 o 
   8  15   6        3.88        1.05     22.90 o 
   9  15   6      224.13      355.13     33.28 o 
  10  15   6       69.57       62.52     30.58 o 
  11  15   6       16.60        4.25     29.41 o 
  12  15   6       88.25       93.93     34.25 o 
  13  15   6       70.14       68.41     33.70 o 
   0  16   6      521.84      587.24     89.71 o 
   1  16   6       53.31       96.87     55.26 o 
   2  16   6        4.41      269.98     56.09 o 
   3  16   6      255.93      380.45    100.51 o 
   4  16   6      648.45      460.94     61.06 o 
   5  16   6        0.20      -12.04     31.52 o 
   6  16   6       15.15      -17.04     28.56 o 
   7  16   6       15.93      -27.77     25.25 o 
   8  16   6       13.63       25.78     25.64 o 
   9  16   6      103.28       50.50     28.79 o 
  10  16   6       17.41      -17.87     27.61 o 
  11  16   6       14.28      -17.45     28.89 o 
  12  16   6       18.81       26.68     30.49 o 
  13  16   6       51.84       31.96     34.34 o 
   0  17   6     2883.75     3016.58    172.30 o 
   1  17   6        0.22      108.19     53.18 o 
   2  17   6     1875.95     1842.93     95.35 o 
   3  17   6       10.88      151.23     51.85 o 
   4  17   6      112.84       87.86     48.73 o 
   5  17   6      212.11      122.61     37.61 o 
   6  17   6      122.49      109.76     40.01 o 
   7  17   6      199.14      196.34     38.35 o 
   8  17   6       66.14       47.64     27.49 o 
   9  17   6       73.51      105.36     36.35 o 
  10  17   6       92.63       94.59     32.20 o 
  11  17   6        4.46      -12.72     28.74 o 
  12  17   6       88.63       98.77     33.45 o 
   0  18   6     2894.66     2261.30    152.85 o 
   1  18   6        1.17       86.64     52.73 o 
   2  18   6      182.34      172.97     53.02 o 
   3  18   6      469.38      317.49     56.74 o 
   4  18   6      675.84      817.56    266.88 o 
   5  18   6      103.43      101.26     37.42 o 
   6  18   6      187.24      146.61     34.07 o 
   7  18   6        5.25       11.45     31.04 o 
   8  18   6       38.62       -8.49     32.38 o 
   9  18   6      174.15      174.17     32.82 o 
  10  18   6       95.64      137.24     33.76 o 
  11  18   6       20.33       20.87     31.39 o 
  12  18   6      104.79       88.96     33.33 o 
   0  19   6       32.75      410.18     87.50 o 
   1  19   6       74.71      167.02     57.24 o 
   2  19   6      241.19      143.90     55.00 o 
   3  19   6       94.61      195.50     54.08 o 
   4  19   6        0.11        0.33     48.95 o 
   5  19   6       13.19       72.80     35.71 o 
   6  19   6        0.04       -0.94     30.37 o 
   7  19   6       13.48      -29.34     35.34 o 
   8  19   6       72.70        5.32     38.22 o 
   9  19   6       60.55       80.73     35.99 o 
  10  19   6        0.01      -13.79     29.75 o 
  11  19   6       13.54      -17.19     29.82 o 
   0  20   6      594.26      631.01    101.10 o 
   1  20   6      422.31      530.35     72.79 o 
   2  20   6      228.57      271.83     58.13 o 
   3  20   6      586.46      722.50    120.14 o 
   4  20   6      316.07      419.85     65.24 o 
   5  20   6      656.46      606.82     94.38 o 
   6  20   6       95.63       87.07     34.96 o 
   7  20   6       21.55        3.49     37.46 o 
   8  20   6      251.06      252.42     40.83 o 
   9  20   6      239.25      184.84     40.84 o 
  10  20   6        6.34       11.73     40.01 o 
  11  20   6      234.07      258.15     39.49 o 
   0  21   6       33.58       28.04     70.21 o 
   1  21   6        7.94       11.51     50.25 o 
   2  21   6       27.57       87.84     52.32 o 
   3  21   6      311.20      402.96     83.25 o 
   4  21   6       91.84       50.02     50.17 o 
   5  21   6      174.35      235.18     55.76 o 
   6  21   6        5.14      -25.62     36.39 o 
   7  21   6      346.57      349.18     51.61 o 
   8  21   6        1.65       50.11     36.12 o 
   9  21   6       90.08       81.62     46.97 o 
  10  21   6       35.71      -11.68     37.45 o 
   0  22   6       55.77      119.34     76.61 o 
   1  22   6      312.34      200.65     58.04 o 
   2  22   6       89.76      120.21     56.41 o 
   3  22   6      528.66      700.29     96.36 o 
   4  22   6       30.61        7.56     50.94 o 
   5  22   6      688.27      614.26     71.67 o 
   6  22   6      118.53      100.44     49.13 o 
   7  22   6       71.02      132.97     44.23 o 
   8  22   6      156.80      147.33     44.91 o 
   9  22   6       36.95       70.98     37.44 o 
   0  23   6      445.54      465.26     93.50 o 
   1  23   6       45.96       95.58     81.51 o 
   2  23   6        2.28       67.43     53.29 o 
   3  23   6      176.84      176.59     57.93 o 
   4  23   6      239.88      182.75     45.01 o 
   5  23   6       18.63       51.25     48.72 o 
   6  23   6        0.44      -11.21     46.41 o 
   7  23   6       29.25       16.88     39.42 o 
   8  23   6       48.76       20.42     40.45 o 
   9  23   6       42.80       63.05     39.06 o 
   0  24   6      733.54      618.77    101.56 o 
   1  24   6        3.85      -28.81     51.19 o 
   2  24   6       11.29      -64.35     49.86 o 
   3  24   6       42.81       82.97     54.27 o 
   4  24   6      253.72      216.15     50.23 o 
   5  24   6       13.95       51.51     47.39 o 
   6  24   6      123.68      115.25     77.97 o 
   7  24   6        0.86        0.42     40.24 o 
   8  24   6        1.16       -0.58     41.58 o 
   0  25   6      297.40      239.30     84.84 o 
   1  25   6        6.66       14.18     52.43 o 
   2  25   6      188.94      194.32     60.75 o 
   3  25   6       61.28       89.90     69.33 o 
   4  25   6       26.68       71.90     41.96 o 
   5  25   6        5.40      -26.34     70.91 o 
   6  25   6       33.97       56.61     50.35 o 
   7  25   6      138.74       93.65     47.36 o 
   0  26   6      237.48      199.00     86.09 o 
   1  26   6      172.96      170.51     58.30 o 
   2  26   6        7.20       51.09     55.60 o 
   3  26   6       29.83       17.02     83.51 o 
   4  26   6        1.02      -12.77     48.12 o 
   5  26   6       15.88       78.39     50.57 o 
   0  27   6      100.08      222.44     86.10 o 
   1  27   6       68.64      245.83     69.10 o 
   2  27   6       88.05      162.55     75.19 o 
   3  27   6      348.03      310.69     72.28 o 
   4  27   6        9.92       90.88     53.69 o 
   1   1   7        7.86       79.96     22.13 o 
   2   1   7      325.05      529.28     33.14 o 
   3   1   7        1.95      231.13     31.50 o 
   4   1   7      689.78      783.22     50.22 o 
   5   1   7       17.60       68.13     36.79 o 
   6   1   7      986.01      829.01     61.96 o 
   7   1   7      366.77      231.93     59.08 o 
   8   1   7       44.88       -4.48     47.74 o 
   9   1   7       45.43      -16.17     40.04 o 
  10   1   7       19.66       -9.24     45.75 o 
  11   1   7      121.63       87.87     38.05 o 
  12   1   7        6.59       -0.12     36.35 o 
  13   1   7        9.85       56.41     39.16 o 
  14   1   7        0.57       -3.07     40.45 o 
   1   2   7      336.05      469.44     32.44 o 
   2   2   7     2266.58     2147.28     50.96 o 
   3   2   7        4.81      117.25     29.68 o 
   4   2   7     1323.21     1422.60     62.47 o 
   5   2   7      129.42      154.11     29.69 o 
   6   2   7        0.11        5.16     27.99 o 
   7   2   7       73.99      102.27     43.18 o 
   8   2   7        1.01      -22.96     34.71 o 
   9   2   7        1.70       39.59     40.72 o 
  10   2   7        0.27        1.29     41.36 o 
  11   2   7       50.24        8.40     36.74 o 
  12   2   7       36.92       88.53     57.22 o 
  13   2   7      291.31      150.48     42.31 o 
  14   2   7        0.98       44.61     47.61 o 
   1   3   7        0.55       48.21     23.10 o 
   2   3   7       87.90      121.83     29.28 o 
   3   3   7     1620.55     1779.74     66.07 o 
   4   3   7      969.93      918.17     53.57 o 
   5   3   7     1173.52     1220.65     52.54 o 
   6   3   7       87.33       56.84     27.72 o 
   7   3   7       57.18       61.10     35.01 o 
   8   3   7        9.80      -26.09     33.60 o 
   9   3   7        9.67       43.79     35.53 o 
  10   3   7        0.06        7.21     35.57 o 
  11   3   7        2.41      -12.59     34.48 o 
  12   3   7      127.77      129.89     41.06 o 
  13   3   7      124.52      126.26     42.46 o 
  14   3   7       22.37       28.03     50.10 o 
   1   4   7     2351.19     2164.54     60.66 o 
   2   4   7      525.57      642.19     39.45 o 
   3   4   7      804.48      776.08     51.06 o 
   4   4   7       68.53      112.55     36.54 o 
   5   4   7        0.26       91.04     29.56 o 
   6   4   7      189.52      171.49     28.11 o 
   7   4   7        0.99        5.79     26.85 o 
   8   4   7       10.18       12.16     34.71 o 
   9   4   7      168.78       99.13     37.22 o 
  10   4   7        7.19       20.08     35.92 o 
  11   4   7       11.73       42.82     41.17 o 
  12   4   7      347.27      278.21     44.02 o 
  13   4   7        7.28       34.38     50.29 o 
  14   4   7      107.64      149.70     51.71 o 
   1   5   7       10.97      250.45     38.24 o 
   2   5   7       16.07       70.78     34.55 o 
   3   5   7      192.44      321.19     40.66 o 
   4   5   7       24.25       39.09     28.98 o 
   5   5   7        9.83       94.14     30.07 o 
   6   5   7       63.94      171.01     27.81 o 
   7   5   7      194.58      273.87     30.65 o 
   8   5   7       42.73       47.84     27.55 o 
   9   5   7      270.62      353.15     42.54 o 
  10   5   7      215.86      256.33     41.10 o 
  11   5   7       32.24       78.93     38.37 o 
  12   5   7        4.76       24.79     42.98 o 
  13   5   7       48.72       40.61     47.44 o 
  14   5   7      822.59      832.85     70.41 o 
   1   6   7      455.37      544.05     54.01 o 
   2   6   7      207.62      206.79     38.25 o 
   3   6   7      383.56      353.64     34.93 o 
   4   6   7      267.19      233.46     31.81 o 
   5   6   7      520.63      516.28     39.73 o 
   6   6   7     1444.14     1451.42     56.23 o 
   7   6   7       23.45      164.74     27.56 o 
   8   6   7      135.63      194.51     39.52 o 
   9   6   7       31.93       46.90     28.68 o 
  10   6   7     1939.98     1897.95     71.90 o 
  11   6   7      762.84      679.48     60.35 o 
  12   6   7      310.66      288.91     51.93 o 
  13   6   7       25.97       55.05     56.68 o 
  14   6   7      114.71      153.20     52.36 o 
   1   7   7     1149.12      954.50     79.68 o 
   2   7   7      434.71      355.64     46.10 o 
   3   7   7      221.18      233.65     32.49 o 
   4   7   7       62.48       85.43     24.82 o 
   5   7   7       99.41      137.72     31.37 o 
   6   7   7      247.46      194.23     28.37 o 
   7   7   7      188.39      180.38     28.86 o 
   8   7   7      550.10      621.23     37.53 o 
   9   7   7      152.46      181.66     34.50 o 
  10   7   7       29.55      110.81     30.83 o 
  11   7   7        1.99       67.78     38.56 o 
  12   7   7       36.58       35.82     44.69 o 
  13   7   7      596.90      742.55    170.84 o 
   1   8   7        5.84      165.49     69.10 o 
   2   8   7       75.48      129.77     42.00 o 
   3   8   7      233.96      235.39     38.70 o 
   4   8   7      491.78      618.18     50.01 o 
   5   8   7      165.28      112.20     30.90 o 
   6   8   7        0.15       14.51     24.30 o 
   7   8   7      156.33      178.23     28.95 o 
   8   8   7       67.03      137.38     28.21 o 
   9   8   7      692.00      892.58     48.27 o 
  10   8   7      151.66      235.81     34.62 o 
  11   8   7      144.42      168.65     32.50 o 
  12   8   7        9.25      224.58     82.73 o 
  13   8   7      367.82      375.34     97.77 o 
   1   9   7      970.98      823.35     74.08 o 
   2   9   7       55.26       89.15     50.50 o 
   3   9   7      395.88      351.72     43.28 o 
   4   9   7      302.54      248.68     40.46 o 
   5   9   7        6.00       -6.72     24.46 o 
   6   9   7       43.08       31.13     25.13 o 
   7   9   7      620.45      556.88     36.53 o 
   8   9   7       89.87      135.40     28.54 o 
   9   9   7      205.57      265.64     39.66 o 
  10   9   7        9.64      127.40     28.77 o 
  11   9   7      125.02      102.54     31.28 o 
  12   9   7      561.82      615.65     77.73 o 
  13   9   7       23.78        0.53     55.69 o 
   1  10   7        0.35        5.54     59.64 o 
   2  10   7       47.28      103.86     51.48 o 
   3  10   7       37.45       52.99     39.62 o 
   4  10   7      162.46      137.46     45.67 o 
   5  10   7       17.58       20.80     38.52 o 
   6  10   7      321.73      226.71     34.59 o 
   7  10   7       86.74      104.01     27.32 o 
   8  10   7        2.65       26.61     38.27 o 
   9  10   7       31.56        8.10     26.89 o 
  10  10   7      822.27      632.96     40.65 o 
  11  10   7       51.51       44.38     33.15 o 
  12  10   7      160.69      193.31     38.82 o 
  13  10   7       37.91      205.56     63.75 o 
   1  11   7       30.38      -32.29     46.63 o 
   2  11   7        0.49       20.13     49.18 o 
   3  11   7       28.00      -17.17     38.95 o 
   4  11   7      719.56      879.03     54.45 o 
   5  11   7      383.02      469.41     46.45 o 
   6  11   7      301.35      269.06     30.55 o 
   7  11   7      287.80      368.65     37.15 o 
   8  11   7       18.18       21.85     26.00 o 
   9  11   7      360.74      335.07     34.64 o 
  10  11   7       33.46       19.75     27.86 o 
  11  11   7        1.74        8.78     49.03 o 
  12  11   7       83.89       31.45     34.83 o 
   1  12   7      231.43      254.43     57.31 o 
   2  12   7      267.44      222.40     56.85 o 
   3  12   7       10.05       90.43     65.76 o 
   4  12   7      169.42      308.90     42.27 o 
   5  12   7      401.95      487.05     46.79 o 
   6  12   7        0.54        3.79     28.61 o 
   7  12   7        3.51      -15.94     25.00 o 
   8  12   7      224.92      144.29     30.38 o 
   9  12   7        3.25       21.10     27.99 o 
  10  12   7       22.90       64.43     29.69 o 
  11  12   7       62.60       87.57     36.47 o 
  12  12   7      161.05      172.47     38.56 o 
   1  13   7       27.36       44.67     50.73 o 
   2  13   7       54.54      176.97     79.02 o 
   3  13   7       22.86       14.56     47.46 o 
   4  13   7      575.74      600.11     65.50 o 
   5  13   7      760.09      798.36     73.70 o 
   6  13   7      156.92      118.30     31.62 o 
   7  13   7       54.57       99.87     31.81 o 
   8  13   7      256.72      168.50     30.65 o 
   9  13   7       42.63       15.02     30.84 o 
  10  13   7       23.00       37.02     37.62 o 
  11  13   7        0.05      -11.62     32.00 o 
  12  13   7      159.75      253.72     41.68 o 
   1  14   7        4.32      138.33     53.24 o 
   2  14   7     1057.70      730.38     73.39 o 
   3  14   7      239.62      226.47     58.38 o 
   4  14   7      630.46      568.04     60.15 o 
   5  14   7      706.66      647.15     50.41 o 
   6  14   7      491.37      469.13     40.25 o 
   7  14   7       10.13       14.09     29.85 o 
   8  14   7        0.56       -0.28     29.32 o 
   9  14   7        1.19       70.57     31.95 o 
  10  14   7        5.27       -0.60     30.69 o 
  11  14   7       68.47       50.98     32.27 o 
   1  15   7       18.83       80.38     85.10 o 
   2  15   7        0.12      320.63     59.80 o 
   3  15   7       71.09       77.95     57.52 o 
   4  15   7       27.93       68.14     51.02 o 
   5  15   7        1.39       28.53     33.90 o 
   6  15   7        1.69       99.50     30.88 o 
   7  15   7       59.70       67.48     31.48 o 
   8  15   7       26.85      -16.02     30.45 o 
   9  15   7       13.87       14.64     39.71 o 
  10  15   7        6.89       57.16     33.20 o 
  11  15   7        5.86       37.67     33.24 o 
   1  16   7      263.95      166.72     56.40 o 
   2  16   7      851.55      805.80     90.44 o 
   3  16   7      213.77      125.44     54.64 o 
   4  16   7        0.37        1.44     50.08 o 
   5  16   7       77.50       31.45     32.14 o 
   6  16   7      405.91      368.96     39.37 o 
   7  16   7      260.29      202.50     35.02 o 
   8  16   7      202.07      187.01     40.28 o 
   9  16   7       46.92       -5.78     41.87 o 
  10  16   7       70.56       42.81     45.77 o 
  11  16   7      129.81      110.11     39.80 o 
   1  17   7      984.87      643.28     71.28 o 
   2  17   7      477.08      572.78    164.33 o 
   3  17   7        0.57       57.23     52.32 o 
   4  17   7       13.55        6.94     61.18 o 
   5  17   7        3.51       30.72     33.97 o 
   6  17   7        1.76       34.25     31.18 o 
   7  17   7        6.37       30.25     31.08 o 
   8  17   7        1.31       29.14     38.96 o 
   9  17   7        1.74       12.61     38.52 o 
  10  17   7       22.32       37.21     44.23 o 
   1  18   7      150.61      206.44    113.24 o 
   2  18   7      152.48      187.20     58.10 o 
   3  18   7       52.71      -18.20     50.63 o 
   4  18   7       20.72       27.31     74.96 o 
   5  18   7      122.74      122.57     41.74 o 
   6  18   7       17.23       40.82     34.68 o 
   7  18   7       13.13       41.04     36.32 o 
   8  18   7       17.12        3.19     70.74 o 
   9  18   7       24.18       86.00     42.76 o 
   1  19   7      137.97       77.63     54.72 o 
   2  19   7      667.50      675.85     74.23 o 
   3  19   7       29.74       -2.78     75.24 o 
   4  19   7       49.32      171.15     57.73 o 
   5  19   7       31.79       55.30     41.35 o 
   6  19   7       98.41       43.78     36.02 o 
   7  19   7        9.17        0.03     35.65 o 
   8  19   7       11.12       -4.57     39.97 o 
   9  19   7       53.19      106.15     55.96 o 
   1  20   7      194.55      221.23    105.59 o 
   2  20   7        2.96      183.60     60.31 o 
   3  20   7        0.04        6.55     54.06 o 
   4  20   7        8.71      -63.21     52.57 o 
   5  20   7       32.97      -35.53     36.94 o 
   6  20   7       22.83      -19.42     53.02 o 
   7  20   7        7.87      -12.98     39.72 o 
   8  20   7      143.93       87.28     70.96 o 
   1  21   7       48.49       40.34     55.93 o 
   2  21   7      461.67      357.54     72.26 o 
   3  21   7        0.34       34.39     67.79 o 
   4  21   7      137.51       68.99     57.83 o 
   5  21   7       99.65       65.10     43.09 o 
   6  21   7       34.15        3.45     41.20 o 
   7  21   7      140.67       70.68     45.12 o 
   1  22   7      306.36      402.31     78.23 o 
   2  22   7        9.83       79.24     58.63 o 
   3  22   7        0.39       42.93     56.97 o 
   4  22   7       98.19      219.61     63.39 o 
   5  22   7      118.25      119.34     56.54 o 
   6  22   7       28.46        8.32     43.06 o 
   1  23   7      238.58      277.13     65.64 o 
   2  23   7        0.26       54.49     58.94 o 
   3  23   7       16.25       49.84     56.47 o 
   4  23   7       46.60       30.31     68.45 o 
   5  23   7        0.64       67.32     53.83 o 
   1  24   7        2.62       20.08     56.77 o 
   2  24   7       12.44       13.41     64.77 o 
   3  24   7        1.21        7.47     58.54 o 
   0   0   8      137.64      165.96     73.98 o 
   1   0   8      910.47      861.56     54.41 o 
   2   0   8       89.31       46.02     34.13 o 
   3   0   8       11.17      -24.92     62.77 o 
   4   0   8      171.65       79.32     57.99 o 
   5   0   8     1671.22     1295.03     95.80 o 
   6   0   8      529.49      292.79     80.93 o 
   7   0   8      373.72      315.09     66.42 o 
   8   0   8      165.22      113.96     58.91 o 
   9   0   8      181.12      244.09     65.44 o 
  10   0   8       87.38      110.61     59.16 o 
  11   0   8      133.65       63.52     58.68 o 
  12   0   8        3.83      -13.48     57.62 o 
   0   1   8      623.13      524.60     44.46 o 
   1   1   8      392.51      442.30     30.00 o 
   2   1   8      444.30      471.61     40.13 o 
   3   1   8      223.51       65.95     30.11 o 
   4   1   8      319.25      276.91     40.04 o 
   5   1   8        0.08      189.80     43.53 o 
   6   1   8      188.47      346.14     51.70 o 
   7   1   8        0.02      174.00     49.08 o 
   8   1   8       44.73       16.12     43.90 o 
   9   1   8       71.84       95.59     50.55 o 
  10   1   8       96.73      116.85     38.68 o 
  11   1   8       89.10      196.73     41.01 o 
  12   1   8        5.40       56.15     41.83 o 
   0   2   8      329.73      699.25     61.51 o 
   1   2   8       14.29       86.47     26.55 o 
   2   2   8      456.65      649.22     53.10 o 
   3   2   8      104.31      132.33     35.83 o 
   4   2   8      179.78      239.75     39.50 o 
   5   2   8       98.31      115.80     42.21 o 
   6   2   8      535.81      820.36     81.95 o 
   7   2   8      202.60      274.50     63.94 o 
   8   2   8       25.64       -0.37     38.73 o 
   9   2   8      258.11      229.51     44.96 o 
  10   2   8       15.73       -3.32     39.76 o 
  11   2   8       46.23       62.09     37.87 o 
  12   2   8        0.06      -15.54     36.74 o 
   0   3   8     2478.79     2325.59     88.72 o 
   1   3   8       35.95      119.22     31.04 o 
   2   3   8      260.91      394.68     45.23 o 
   3   3   8        0.88       54.20     34.53 o 
   4   3   8       61.50      138.93     46.51 o 
   5   3   8       14.55       16.67     37.94 o 
   6   3   8     2573.61     2448.71     82.43 o 
   7   3   8        4.61       90.12     49.36 o 
   8   3   8      130.57      180.35     50.52 o 
   9   3   8      416.88      417.36     49.17 o 
  10   3   8      248.13      360.19     48.73 o 
  11   3   8       19.85        2.81     39.92 o 
   0   4   8      120.70      256.95     47.38 o 
   1   4   8        7.21       68.04     41.33 o 
   2   4   8       59.98      119.15     35.37 o 
   3   4   8       53.05       67.63     38.82 o 
   4   4   8        1.42      138.85     48.89 o 
   5   4   8       14.75       25.23     32.13 o 
   6   4   8       15.79      602.54     67.69 o 
   7   4   8       88.35      141.54     39.71 o 
   8   4   8      298.54      289.72     47.49 o 
   9   4   8       10.07      219.19     53.87 o 
  10   4   8       36.95       78.30     41.46 o 
  11   4   8       63.12       34.90     49.38 o 
   0   5   8      920.38     1063.78     67.91 o 
   1   5   8      377.90      424.26     66.52 o 
   2   5   8      148.08      134.48     36.24 o 
   3   5   8       25.83       53.71     38.21 o 
   4   5   8      163.75      131.68     46.38 o 
   5   5   8        0.65       -4.05     32.02 o 
   6   5   8      416.24      788.83     48.51 o 
   7   5   8      117.69      111.42     39.60 o 
   8   5   8        5.35       87.70     51.52 o 
   9   5   8      306.98      300.53     56.11 o 
  10   5   8       97.29       94.63     41.92 o 
  11   5   8        2.97        2.75     38.48 o 
   1   6   8      114.05      185.62     63.34 o 
   2   6   8      136.58      144.97     40.97 o 
   3   6   8      694.22      700.35     74.59 o 
   4   6   8       22.43       45.29     37.43 o 
   5   6   8      195.36      183.15     33.96 o 
   6   6   8     1005.70     1017.50     52.73 o 
   7   6   8      591.64      532.97     57.56 o 
   8   6   8       40.61       15.00     38.22 o 
   9   6   8      669.55      667.33     54.58 o 
  10   6   8       23.86       21.62     39.09 o 
  11   6   8        4.40       15.30     40.33 o 
   0   7   8     1652.81     1673.19    214.29 o 
   1   7   8      123.15      320.39     44.94 o 
   2   7   8       97.01       86.39     39.89 o 
   3   7   8      232.56      804.65     99.06 o 
   4   7   8       71.72       13.48     37.72 o 
   5   7   8        0.83       27.35     30.81 o 
   6   7   8       48.53      144.36     34.33 o 
   7   7   8       73.06      454.70     49.28 o 
   8   7   8        0.00       86.13     38.79 o 
   9   7   8       30.82      193.30     50.16 o 
  10   7   8        3.15      -16.84     39.36 o 
  11   7   8        1.63       48.19     48.03 o 
   0   8   8       82.76      254.86     89.14 o 
   1   8   8     1212.09      892.58     68.99 o 
   2   8   8       50.61       -6.30     36.70 o 
   3   8   8     2287.35     2376.56     81.76 o 
   4   8   8       10.60      123.24     40.93 o 
   5   8   8        8.15       33.12     38.44 o 
   6   8   8        7.00       63.47     32.92 o 
   7   8   8     1363.75     1183.49     84.49 o 
   8   8   8      821.67      654.12     47.66 o 
   9   8   8      449.50      518.73     80.51 o 
  10   8   8       40.18       82.17     41.54 o 
  11   8   8      101.80       80.18     49.74 o 
   0   9   8      200.17      383.74     95.36 o 
   1   9   8      216.49      408.25     55.25 o 
   2   9   8        5.64      132.20     40.45 o 
   3   9   8      462.18      458.12     48.33 o 
   4   9   8      452.22      305.83     62.23 o 
   5   9   8      119.60      107.11     62.25 o 
   6   9   8       73.08       24.48     31.86 o 
   7   9   8      504.93      396.12     48.74 o 
   8   9   8      174.81      338.84     48.74 o 
   9   9   8      541.38      510.16     52.26 o 
  10   9   8      115.91      121.47     42.92 o 
   0  10   8      184.53      460.23    102.29 o 
   1  10   8      838.09      951.91     84.44 o 
   2  10   8      154.59      189.03     51.20 o 
   3  10   8        7.26      163.93     42.46 o 
   4  10   8        0.71       97.07     65.09 o 
   5  10   8        5.61      -13.76     36.95 o 
   6  10   8        4.16       35.31     32.46 o 
   7  10   8      219.29      366.61     40.47 o 
   8  10   8      615.62      537.84     53.22 o 
   9  10   8        2.47      171.43     44.54 o 
  10  10   8      196.40      198.09     72.76 o 
   0  11   8      634.51      727.24    109.62 o 
   1  11   8      741.12      837.15     81.26 o 
   2  11   8      506.17      644.92     82.06 o 
   3  11   8      254.00      233.80     44.31 o 
   4  11   8      246.64      162.24     41.95 o 
   5  11   8       55.50       75.71     41.27 o 
   6  11   8      254.76      300.29     41.87 o 
   7  11   8      102.91      321.54     40.91 o 
   8  11   8       63.31      134.97     56.02 o 
   9  11   8     1052.92      828.92     51.43 o 
  10  11   8        3.29       13.91     60.33 o 
   0  12   8     2222.82     2643.06    178.89 o 
   1  12   8      193.90      379.38     68.53 o 
   2  12   8      307.29      217.19     62.20 o 
   3  12   8      100.40      159.05     58.12 o 
   4  12   8        3.13       50.11     46.82 o 
   5  12   8       42.72      -21.88     30.57 o 
   6  12   8        0.00      141.00     34.28 o 
   7  12   8      331.15      296.27     46.00 o 
   8  12   8      100.09      126.26     36.38 o 
   9  12   8      270.06      282.37     43.89 o 
   1  13   8       74.99      232.40     62.68 o 
   2  13   8       81.52       41.74     55.44 o 
   3  13   8        8.19       14.95     38.09 o 
   4  13   8        0.01      -25.59     36.90 o 
   5  13   8       88.87       41.41     31.67 o 
   6  13   8       51.36      143.29     34.91 o 
   7  13   8       19.22       35.07     33.79 o 
   8  13   8      195.14      272.35     38.18 o 
   9  13   8        0.03       47.53     36.30 o 
   0  14   8      448.50      581.16    106.40 o 
   1  14   8      449.62      405.46     70.02 o 
   2  14   8       35.16       53.76     55.93 o 
   3  14   8      147.82      153.15     49.21 o 
   4  14   8        8.21       88.10     49.67 o 
   5  14   8       28.47       44.87     33.46 o 
   6  14   8      666.25      483.14     44.55 o 
   7  14   8       58.96       12.08     35.06 o 
   8  14   8      258.20      257.55     38.42 o 
   0  15   8      621.91      608.44    109.42 o 
   1  15   8      530.90      468.90     71.60 o 
   2  15   8      424.83      463.98     71.65 o 
   3  15   8       55.23      130.37     48.45 o 
   4  15   8        1.63      -16.28     39.05 o 
   5  15   8       98.16       61.73     34.49 o 
   6  15   8       86.81      179.38     36.94 o 
   7  15   8        2.83      -20.50     35.87 o 
   8  15   8        1.41      -22.16     40.90 o 
   0  16   8      276.99      220.40     89.15 o 
   1  16   8       17.13      231.22     69.55 o 
   2  16   8        0.11      106.77    108.81 o 
   3  16   8       87.10       58.90     55.47 o 
   4  16   8       30.58      -19.72     45.47 o 
   5  16   8       18.35        7.83     32.37 o 
   6  16   8       78.88      139.45     35.58 o 
   7  16   8      101.64      150.82     37.36 o 
   0  17   8       94.94      121.38     85.90 o 
   1  17   8      275.40      183.53     61.84 o 
   2  17   8        6.90       39.07     54.97 o 
   3  17   8        0.68       99.09     60.57 o 
   4  17   8        1.95       10.46     45.86 o 
   5  17   8       23.07       13.11     33.71 o 
   6  17   8      271.87      301.45     49.93 o 
   0  18   8      285.34      158.30     89.79 o 
   1  18   8        0.12       10.75     53.08 o 
   2  18   8       14.16      -53.40     65.30 o 
   3  18   8      139.83      106.15     61.40 o 
   4  18   8       34.32       18.91     47.04 o 
   5  18   8        5.16       42.35     36.94 o 
   6  18   8       11.71       37.00     34.75 o 
   0  19   8       38.55      140.94     90.35 o 
   1  19   8        2.41       33.15     58.06 o 
   2  19   8       75.98       54.38     63.08 o 
   3  19   8       92.21      125.04    108.37 o 
   4  19   8       71.65      116.98     50.32 o 
   0  20   8        0.73       29.08     84.37 o 
   1  20   8       35.01       57.66     61.54 o 
   2  20   8        7.30       18.96     60.00 o 
   3  20   8      114.81      324.53     69.03 o 
   1   1   9      378.66      369.47     43.13 o 
   2   1   9      324.59      253.21     41.80 o 
   3   1   9       22.57       80.10     38.52 o 
   4   1   9      148.73      203.82     48.62 o 
   5   1   9       62.33      109.17     46.22 o 
   6   1   9       43.65       80.44     44.61 o 
   7   1   9      227.07      217.84     49.91 o 
   8   1   9       29.50       74.02     40.16 o 
   1   2   9       13.34        6.32     35.92 o 
   2   2   9        4.34      203.06     40.61 o 
   3   2   9       79.33       88.00     38.58 o 
   4   2   9      255.20      298.04     65.10 o 
   5   2   9      135.02      107.49     48.43 o 
   6   2   9        0.47       22.73     45.07 o 
   7   2   9        3.64       74.72     39.72 o 
   8   2   9      273.14      247.18     44.72 o 
   1   3   9        8.08       -1.64     35.49 o 
   2   3   9      278.50      296.03     43.16 o 
   3   3   9      223.33       53.84     38.26 o 
   4   3   9      140.04      113.97     40.42 o 
   5   3   9      199.74      188.22     47.70 o 
   6   3   9      182.53      132.94     47.53 o 
   7   3   9      255.11      317.14     52.03 o 
   8   3   9        0.34       41.15     43.45 o 
   1   4   9      202.76      195.15     35.42 o 
   2   4   9        0.00       32.24     36.44 o 
   3   4   9        0.08       35.99     38.35 o 
   4   4   9      156.91       83.55     39.58 o 
   5   4   9        8.63       29.80     38.23 o 
   6   4   9      181.55      206.28     81.31 o 
   7   4   9      214.28      299.92     92.41 o 
   8   4   9        4.91       17.57     50.94 o 
   1   5   9        0.09       61.84     32.99 o 
   2   5   9       13.06      -16.80     32.38 o 
   3   5   9       11.77       -6.93     36.75 o 
   4   5   9      122.95      107.13     39.35 o 
   5   5   9       30.19      -17.07     42.42 o 
   6   5   9        0.43      119.76     45.23 o 
   7   5   9       16.77       33.44     51.13 o 
   8   5   9        0.00        8.98     50.78 o 
   1   6   9       93.70      112.21     35.28 o 
   2   6   9       64.14        0.41     37.03 o 
   3   6   9        2.29       24.24     36.88 o 
   4   6   9       68.99      112.80     44.42 o 
   5   6   9       43.50        9.16     41.26 o 
   6   6   9      118.03      105.00     44.91 o 
   7   6   9        0.08       31.65     73.02 o 
   1   7   9       21.81      111.52     35.16 o 
   2   7   9        4.88       24.73     39.62 o 
   3   7   9        6.41        0.48     41.17 o 
   4   7   9      411.04      342.95     50.83 o 
   5   7   9        7.74       26.70     43.87 o 
   6   7   9      108.53      161.54     47.28 o 
   7   7   9      738.38      684.49     60.15 o 
   1   8   9       72.11      331.27     61.31 o 
   2   8   9      198.14       80.04     48.92 o 
   3   8   9        0.15       -6.68     40.65 o 
   4   8   9       57.39      210.51     47.48 o 
   5   8   9        5.28      -23.26     42.19 o 
   6   8   9        0.77      -17.59     42.09 o 
   7   8   9        2.05      454.17     54.99 o 
   1   9   9     1494.73     1662.00    100.53 o 
   2   9   9      197.51      248.73     47.93 o 
   3   9   9        5.55       29.77     41.92 o 
   4   9   9      353.86      386.45     51.97 o 
   5   9   9       45.29       56.19     43.79 o 
   6   9   9        0.14       49.89     44.34 o 
   1  10   9      538.77      801.09     76.03 o 
   2  10   9        1.88       67.50     43.24 o 
   3  10   9       18.84       91.76     45.76 o 
   4  10   9        1.47       24.61     50.44 o 
   5  10   9      116.62       79.62     43.84 o 
   6  10   9      235.72      253.84     49.83 o 
   1  11   9       35.95      177.98     45.74 o 
   2  11   9       61.87       91.50     51.48 o 
   3  11   9        1.45       12.27     42.69 o 
   4  11   9       31.38       65.47     43.90 o 
   5  11   9       98.26      156.95     38.53 o 
   1  12   9      598.45      843.14     62.25 o 
   2  12   9      180.43      242.21     55.02 o 
   3  12   9       13.22       48.70     43.96 o 
   4  12   9        0.01       37.71     42.84 o 
   5  12   9        0.81       11.10     34.92 o 
   1  13   9      754.77      869.12     72.53 o 
   2  13   9       57.50       -9.56     46.17 o 
   3  13   9        6.33      -52.93     40.34 o 
   4  13   9      119.75       57.51     43.43 o 
   1  14   9        0.65      169.54     67.50 o 
   2  14   9        0.14      -17.75     42.81 o 
                                                 
